# Supplementary material for: Adaptation to life on land at high O2 via transition from ferredoxin-to NADH-dependent redox balance
Source: Proc Biol Sci. 2019 Aug 21;286(1909):20191491. doi: 10.1098/rspb.2019.1491 (PMC6732389; doi:10.1098/rspb.2019.1491)
Supplement: Table S2 [file rspb20191491supp7.xlsx]

## Sheet: Sheet1
Supplementary Table 2: BLAST output for the sequences without EPCs in Ku et al., 2015
Query (qseqid)	Subject (sseqid)	% Idendity (pident)	Length in a.a. (length)	Mismatch penalty (mismatch)	Gap penalty (gapopen)	Query start (qstart)	Query end (qend)	Subject start (sstart)	Subject end (send)	E - value (evalue)	Bitscore
ACR08168	ACR08168	100	954	0	0	1	954	1	954	0	1737.6
ACR08168	86605191	66.4	855	285	1	83	937	6	858	0	1167.1
ACR08168	86607740	66.4	855	285	1	83	937	6	858	0	1167.1
ACR08168	158333640	67.4	855	277	1	83	937	13	865	0	1152.5
ACR08168	166367675	66.9	853	280	1	85	937	8	858	0	1149.8
ACR08168	22297771	65.5	857	294	1	81	937	13	867	0	1148.7
ACR08168	307151486	65.4	855	294	1	83	937	6	858	0	1140.6
ACR08168	218440596	65.1	855	296	1	83	937	6	858	0	1137.5
ACR08168	ACV03596	68.1	846	215	4	119	948	130	936	0	1135.2
ACR08168	220909414	63.5	872	308	2	83	946	12	881	0	1117.4
ACR08168	ACV08842	65.3	855	199	4	79	932	84	841	0	1080.9
ACR08168	383791615	62	848	318	2	89	936	21	864	8.2e-308	1061.2
ACR08168	330836315	60	869	327	4	85	936	19	883	1.5e-306	1057
ACR08168	302875249	61.7	854	319	4	85	935	8	856	2e-306	1056.6
ACR08168	18311513	61.8	855	319	4	85	936	8	857	1.3e-305	1053.9
ACR08168	300854834	61.9	861	317	6	85	940	11	865	3.8e-305	1052.4
ACR08168	153954239	60.7	855	328	4	85	936	8	857	5e-305	1052
ACR08168	219854842	60.7	855	328	4	85	936	8	857	5e-305	1052
ACR08168	300854833	61.8	855	317	5	85	935	8	856	5e-305	1052
ACR08168	110802422	61.4	855	322	4	85	936	8	857	1.1e-304	1050.8
ACR08168	110798574	61.6	855	320	4	85	936	8	857	2.5e-304	1049.7
ACR08168	119774829	62.8	853	313	2	85	936	8	857	9.3e-304	1047.7
ACR08168	376263194	62.1	855	316	5	85	936	8	857	9.3e-304	1047.7
ACR08168	325970795	60.6	869	320	6	85	936	15	878	1.3e-300	1037.3
ACR08168	150015195	60.8	858	325	6	85	937	8	859	1.6e-300	1036.9
ACR08168	125972944	60.3	857	331	4	85	937	16	867	2.2e-300	1036.6
ACR08168	237808921	61.1	859	327	4	83	937	6	861	2.2e-300	1036.6
ACR08168	385779140	60.3	857	331	4	85	937	16	867	2.2e-300	1036.6
ACR08168	218887410	60.2	857	334	3	89	941	39	892	1.8e-299	1033.5
ACR08168	188590416	60.6	873	333	6	85	952	8	874	3.1e-299	1032.7
ACR08168	330829087	60.3	858	335	3	83	937	6	860	3.1e-299	1032.7
ACR08168	302340447	60.1	859	336	3	80	936	19	872	1.5e-298	1030.4
ACR08168	117618086	59.9	858	338	3	83	937	6	860	2.6e-298	1029.6
ACR08168	189485598	59.9	853	338	2	86	937	28	877	4.5e-298	1028.9
ACR08168	187251165	59.6	861	339	4	81	937	10	865	1.7e-297	1026.9
ACR08168	28211045	59.7	860	339	5	81	937	4	858	6.5e-297	1025
ACR08168	54308296	58.6	870	353	4	83	948	6	872	8.5e-297	1024.6
ACR08168	260684486	60.5	853	326	5	90	937	35	881	1.1e-296	1024.2
ACR08168	260688145	60.5	853	326	5	90	937	35	881	1.1e-296	1024.2
ACR08168	384362134	60.5	853	326	5	90	937	35	881	1.1e-296	1024.2
ACR08168	15642035	58.9	871	350	5	83	948	6	873	1.9e-296	1023.5
ACR08168	147675521	58.9	871	350	5	83	948	6	873	1.9e-296	1023.5
ACR08168	227082160	58.9	871	350	5	83	948	6	873	1.9e-296	1023.5
ACR08168	227118480	58.9	871	350	5	83	948	6	873	1.9e-296	1023.5
ACR08168	229607423	58.9	871	350	5	83	948	6	873	1.9e-296	1023.5
ACR08168	360035915	58.9	871	350	5	83	948	6	873	1.9e-296	1023.5
ACR08168	379741858	58.9	871	350	5	83	948	6	873	1.9e-296	1023.5
ACR08168	384425014	58.9	871	350	5	83	948	6	873	1.9e-296	1023.5
ACR08168	157375486	61.2	851	326	2	85	934	8	855	5.5e-296	1021.9
ACR08168	308049202	60.6	855	333	2	84	937	5	856	9.4e-296	1021.1
ACR08168	145298683	59.6	858	341	3	83	937	6	860	1.2e-295	1020.8
ACR08168	326424135	59.3	859	343	4	83	937	6	861	1.6e-295	1020.4
ACR08168	37679359	59.3	859	343	4	83	937	6	861	1.6e-295	1020.4
ACR08168	320156889	59.3	859	343	4	83	937	6	861	1.6e-295	1020.4
ACR08168	386324871	60.8	854	331	2	85	937	8	858	2.7e-295	1019.6
ACR08168	126700586	60.1	852	331	4	90	937	18	864	3.6e-295	1019.2
ACR08168	153000473	60.8	854	331	2	85	937	8	858	3.6e-295	1019.2
ACR08168	217973538	60.8	854	331	2	85	937	8	858	4.6e-295	1018.8
ACR08168	28898895	59	859	345	4	83	937	6	861	7.9e-295	1018.1
ACR08168	120599019	60.7	854	332	2	85	937	8	858	7.9e-295	1018.1
ACR08168	146292910	60.7	854	332	2	85	937	8	858	7.9e-295	1018.1
ACR08168	300871280	59	853	346	2	86	937	14	863	7.9e-295	1018.1
ACR08168	160875070	60.8	854	331	2	85	937	8	858	1e-294	1017.7
ACR08168	378708313	60.8	854	331	2	85	937	8	858	1e-294	1017.7
ACR08168	386313934	60.7	854	332	2	85	937	8	858	1e-294	1017.7
ACR08168	167624174	61	859	326	3	85	937	8	863	1.4e-294	1017.3
ACR08168	170726591	61.1	853	328	2	85	936	8	857	1.4e-294	1017.3
ACR08168	294140795	60.8	853	330	2	85	936	8	857	1.4e-294	1017.3
ACR08168	375266215	59.4	854	340	4	83	932	6	856	1.8e-294	1016.9
ACR08168	238917964	60.3	863	331	5	79	937	14	868	2.3e-294	1016.5
ACR08168	262393704	58.7	859	348	4	83	937	6	861	3e-294	1016.1
ACR08168	126174148	60.7	854	332	2	85	937	8	858	5.1e-294	1015.4
ACR08168	220930559	59.6	852	335	4	90	937	18	864	5.1e-294	1015.4
ACR08168	336123709	58.9	859	346	4	83	937	6	861	5.1e-294	1015.4
ACR08168	375265747	59.2	858	343	4	83	936	6	860	5.1e-294	1015.4
ACR08168	386340909	60.7	854	332	2	85	937	8	858	5.1e-294	1015.4
ACR08168	376263050	59.4	853	335	5	90	937	18	864	2e-293	1013.4
ACR08168	218708954	59	854	343	4	83	932	6	856	3.3e-293	1012.7
ACR08168	386741543	59.7	860	339	4	83	937	6	862	3.3e-293	1012.7
ACR08168	127512838	61.2	854	322	3	85	932	8	858	7.4e-293	1011.5
ACR08168	269138859	59.8	858	337	4	85	937	8	862	7.4e-293	1011.5
ACR08168	387867533	59.8	858	337	4	85	937	8	862	7.4e-293	1011.5
ACR08168	156975289	58.4	859	350	4	83	937	6	861	9.7e-293	1011.1
ACR08168	16129202	59.8	860	338	4	83	937	6	862	1.7e-292	1010.4
ACR08168	15830995	59.8	860	338	4	83	937	6	862	1.7e-292	1010.4
ACR08168	24112636	59.8	860	338	4	83	937	6	862	1.7e-292	1010.4
ACR08168	30062760	59.8	860	338	4	83	937	6	862	1.7e-292	1010.4
ACR08168	74312423	59.8	860	338	4	83	937	6	862	1.7e-292	1010.4
ACR08168	82776584	59.8	860	338	4	83	937	6	862	1.7e-292	1010.4
ACR08168	388477319	59.8	860	338	4	83	937	6	862	1.7e-292	1010.4
ACR08168	91210463	59.8	860	338	4	83	937	6	862	1.7e-292	1010.4
ACR08168	110641469	59.8	860	338	4	83	937	6	862	1.7e-292	1010.4
ACR08168	110805243	59.8	860	338	4	83	937	6	862	1.7e-292	1010.4
ACR08168	117623455	59.8	860	338	4	83	937	6	862	1.7e-292	1010.4
ACR08168	157160746	59.8	860	338	4	83	937	6	862	1.7e-292	1010.4
ACR08168	157155679	59.8	860	338	4	83	937	6	862	1.7e-292	1010.4
ACR08168	170020395	59.8	860	338	4	83	937	6	862	1.7e-292	1010.4
ACR08168	170080868	59.8	860	338	4	83	937	6	862	1.7e-292	1010.4
ACR08168	170683946	59.8	860	338	4	83	937	6	862	1.7e-292	1010.4
ACR08168	187732417	59.8	860	338	4	83	937	6	862	1.7e-292	1010.4
ACR08168	197335754	57.9	871	359	5	83	948	6	873	1.7e-292	1010.4
ACR08168	209397364	59.8	860	338	4	83	937	6	862	1.7e-292	1010.4
ACR08168	209918480	59.8	860	338	4	83	937	6	862	1.7e-292	1010.4
ACR08168	218553791	59.8	860	338	4	83	937	6	862	1.7e-292	1010.4
ACR08168	218558168	59.8	860	338	4	83	937	6	862	1.7e-292	1010.4
ACR08168	218689185	59.8	860	338	4	83	937	6	862	1.7e-292	1010.4
ACR08168	218694755	59.8	860	338	4	83	937	6	862	1.7e-292	1010.4
ACR08168	218699946	59.8	860	338	4	83	937	6	862	1.7e-292	1010.4
ACR08168	218704762	59.8	860	338	4	83	937	6	862	1.7e-292	1010.4
ACR08168	222156039	59.8	860	338	4	83	937	6	862	1.7e-292	1010.4
ACR08168	238900472	59.8	860	338	4	83	937	6	862	1.7e-292	1010.4
ACR08168	251784745	59.8	860	338	4	83	937	6	862	1.7e-292	1010.4
ACR08168	253773763	59.8	860	338	4	83	937	6	862	1.7e-292	1010.4
ACR08168	254161320	59.8	860	338	4	83	937	6	862	1.7e-292	1010.4
ACR08168	254288128	59.8	860	338	4	83	937	6	862	1.7e-292	1010.4
ACR08168	254792709	59.8	860	338	4	83	937	6	862	1.7e-292	1010.4
ACR08168	260843531	59.8	860	338	4	83	937	6	862	1.7e-292	1010.4
ACR08168	260854899	59.8	860	338	4	83	937	6	862	1.7e-292	1010.4
ACR08168	260867643	59.8	860	338	4	83	937	6	862	1.7e-292	1010.4
ACR08168	387829274	59.8	860	338	4	83	937	6	862	1.7e-292	1010.4
ACR08168	291282262	59.8	860	338	4	83	937	6	862	1.7e-292	1010.4
ACR08168	333927584	59.4	858	340	4	83	935	6	860	1.7e-292	1010.4
ACR08168	333932538	59.4	858	340	4	83	935	6	860	1.7e-292	1010.4
ACR08168	383178832	59.8	860	338	4	83	937	6	862	1.7e-292	1010.4
ACR08168	378713386	59.8	860	338	4	83	937	6	862	1.7e-292	1010.4
ACR08168	384542876	59.8	860	338	4	83	937	6	862	1.7e-292	1010.4
ACR08168	386329407	59.4	858	340	4	83	935	6	860	1.7e-292	1010.4
ACR08168	387606749	59.8	860	338	4	83	937	6	862	1.7e-292	1010.4
ACR08168	386599088	59.8	860	338	4	83	937	6	862	1.7e-292	1010.4
ACR08168	386638808	59.8	860	338	4	83	937	6	862	1.7e-292	1010.4
ACR08168	386604755	59.8	860	338	4	83	937	6	862	1.7e-292	1010.4
ACR08168	387611802	59.8	860	338	4	83	937	6	862	1.7e-292	1010.4
ACR08168	387616613	59.8	860	338	4	83	937	6	862	1.7e-292	1010.4
ACR08168	386608573	59.8	860	338	4	83	937	6	862	1.7e-292	1010.4
ACR08168	386613654	59.8	860	338	4	83	937	6	862	1.7e-292	1010.4
ACR08168	386618930	59.8	860	338	4	83	937	6	862	1.7e-292	1010.4
ACR08168	386623785	59.8	860	338	4	83	937	6	862	1.7e-292	1010.4
ACR08168	386629017	59.8	860	338	4	83	937	6	862	1.7e-292	1010.4
ACR08168	386633937	59.8	860	338	4	83	937	6	862	1.7e-292	1010.4
ACR08168	387506369	59.8	860	338	4	83	937	6	862	1.7e-292	1010.4
ACR08168	386701808	59.8	860	338	4	83	937	6	862	1.7e-292	1010.4
ACR08168	386705072	59.8	860	338	4	83	937	6	862	1.7e-292	1010.4
ACR08168	386709028	59.8	860	338	4	83	937	6	862	1.7e-292	1010.4
ACR08168	387882235	59.8	860	338	4	83	937	6	862	1.7e-292	1010.4
ACR08168	82544308	59.7	860	339	4	83	937	6	862	2.2e-292	1010
ACR08168	26247570	59.8	860	338	4	83	937	6	862	2.8e-292	1009.6
ACR08168	215486475	59.8	860	338	4	83	937	6	862	2.8e-292	1009.6
ACR08168	260598176	59.8	859	337	4	83	936	6	861	2.8e-292	1009.6
ACR08168	336249859	60.2	860	334	4	83	937	6	862	2.8e-292	1009.6
ACR08168	206580610	60	860	336	4	83	937	6	862	3.7e-292	1009.2
ACR08168	288934856	60	860	336	4	83	937	6	862	3.7e-292	1009.2
ACR08168	333997236	58.9	856	343	4	86	937	20	870	3.7e-292	1009.2
ACR08168	375130391	58.1	871	357	5	83	948	6	873	3.7e-292	1009.2
ACR08168	386595941	59.8	860	338	4	83	937	6	862	3.7e-292	1009.2
ACR08168	387620953	59.8	860	338	4	83	937	6	862	3.7e-292	1009.2
ACR08168	157370944	59.4	858	340	4	83	935	6	860	4.8e-292	1008.8
ACR08168	218549066	59.9	860	337	4	83	937	6	862	4.8e-292	1008.8
ACR08168	15801467	59.7	860	339	4	83	937	6	862	6.3e-292	1008.4
ACR08168	378767046	59.8	860	338	4	83	937	6	862	6.3e-292	1008.4
ACR08168	386016002	59.8	860	338	4	83	937	6	862	6.3e-292	1008.4
ACR08168	386079214	59.8	860	338	4	83	937	6	862	6.3e-292	1008.4
ACR08168	114563069	60.3	853	335	2	85	936	8	857	1.4e-291	1007.3
ACR08168	152970748	59.9	860	337	4	83	937	6	862	1.4e-291	1007.3
ACR08168	238895259	59.9	860	337	4	83	937	6	862	1.4e-291	1007.3
ACR08168	378979354	59.9	860	337	4	83	937	6	862	1.4e-291	1007.3
ACR08168	386035345	59.9	860	337	4	83	937	6	862	1.4e-291	1007.3
ACR08168	156933713	59.7	859	338	4	83	936	6	861	2.4e-291	1006.5
ACR08168	238919566	59.4	858	340	4	85	937	8	862	2.4e-291	1006.5
ACR08168	300716976	60	858	335	4	83	935	6	860	2.4e-291	1006.5
ACR08168	317048398	59.6	858	339	4	83	935	6	860	2.4e-291	1006.5
ACR08168	389840765	59.7	859	338	4	83	936	6	861	2.4e-291	1006.5
ACR08168	123442494	58.8	860	346	4	83	937	6	862	3.1e-291	1006.1
ACR08168	212635421	60.7	859	329	3	85	937	8	863	3.1e-291	1006.1
ACR08168	332161903	58.8	860	346	4	83	937	6	862	3.1e-291	1006.1
ACR08168	386308545	58.8	860	346	4	83	937	6	862	3.1e-291	1006.1
ACR08168	161503136	59.5	860	340	4	83	937	6	862	4.1e-291	1005.7
ACR08168	197285345	59.3	860	342	4	83	937	6	862	4.1e-291	1005.7
ACR08168	242239386	59.6	858	339	4	83	935	6	860	9.1e-291	1004.6
ACR08168	339999583	59.5	860	340	4	83	937	6	862	9.1e-291	1004.6
ACR08168	62180314	59.4	860	341	4	83	937	6	862	1.2e-290	1004.2
ACR08168	161613759	59.5	860	340	4	83	937	6	862	1.2e-290	1004.2
ACR08168	283785468	59.7	860	339	4	83	937	6	862	1.2e-290	1004.2
ACR08168	311279379	59.7	860	339	4	83	937	6	862	1.2e-290	1004.2
ACR08168	16765093	59.4	860	341	4	83	937	6	862	1.5e-290	1003.8
ACR08168	56413327	59.4	860	341	4	83	937	6	862	1.5e-290	1003.8
ACR08168	115525690	59.3	860	346	2	79	937	26	882	1.5e-290	1003.8
ACR08168	194445482	59.4	860	341	4	83	937	6	862	1.5e-290	1003.8
ACR08168	194449103	59.4	860	341	4	83	937	6	862	1.5e-290	1003.8
ACR08168	194737781	59.4	860	341	4	83	937	6	862	1.5e-290	1003.8
ACR08168	197362252	59.4	860	341	4	83	937	6	862	1.5e-290	1003.8
ACR08168	197248827	59.4	860	341	4	83	937	6	862	1.5e-290	1003.8
ACR08168	198244315	59.4	860	341	4	83	937	6	862	1.5e-290	1003.8
ACR08168	205352580	59.4	860	341	4	83	937	6	862	1.5e-290	1003.8
ACR08168	207856741	59.4	860	341	4	83	937	6	862	1.5e-290	1003.8
ACR08168	224583759	59.4	860	341	4	83	937	6	862	1.5e-290	1003.8
ACR08168	345299566	59.5	860	340	4	83	937	6	862	1.5e-290	1003.8
ACR08168	378699628	59.4	860	341	4	83	937	6	862	1.5e-290	1003.8
ACR08168	378450316	59.4	860	341	4	83	937	6	862	1.5e-290	1003.8
ACR08168	379700922	59.4	860	341	4	83	937	6	862	1.5e-290	1003.8
ACR08168	378984312	59.4	860	341	4	83	937	6	862	1.5e-290	1003.8
ACR08168	378989092	59.4	860	341	4	83	937	6	862	1.5e-290	1003.8
ACR08168	383496443	59.4	860	341	4	83	937	6	862	1.5e-290	1003.8
ACR08168	386591587	59.4	860	341	4	83	937	6	862	1.5e-290	1003.8
ACR08168	218929278	58.8	860	346	4	83	937	6	862	2e-290	1003.4
ACR08168	45441777	58.8	860	346	4	83	937	6	862	2e-290	1003.4
ACR08168	51596429	58.8	860	346	4	83	937	6	862	2e-290	1003.4
ACR08168	108807532	58.8	860	346	4	83	937	6	862	2e-290	1003.4
ACR08168	145598253	58.8	860	346	4	83	937	6	862	2e-290	1003.4
ACR08168	153949366	58.8	860	346	4	83	937	6	862	2e-290	1003.4
ACR08168	162419116	58.8	860	346	4	83	937	6	862	2e-290	1003.4
ACR08168	170024307	58.8	860	346	4	83	937	6	862	2e-290	1003.4
ACR08168	186895477	58.8	860	346	4	83	937	6	862	2e-290	1003.4
ACR08168	294503776	58.8	860	346	4	83	937	6	862	2e-290	1003.4
ACR08168	296101996	59.8	858	337	4	83	935	6	860	2e-290	1003.4
ACR08168	308187040	59.5	860	340	4	83	937	6	862	2e-290	1003.4
ACR08168	384126094	58.8	860	346	4	83	937	6	862	2e-290	1003.4
ACR08168	384139993	58.8	860	346	4	83	937	6	862	2e-290	1003.4
ACR08168	16760134	59.4	860	341	4	83	937	6	862	2.6e-290	1003
ACR08168	50121254	59.5	860	340	4	83	937	6	862	2.6e-290	1003
ACR08168	29142095	59.4	860	341	4	83	937	6	862	2.6e-290	1003
ACR08168	91793355	60.5	859	328	4	85	936	8	862	2.6e-290	1003
ACR08168	374315433	58	873	345	5	81	936	12	879	2.6e-290	1003
ACR08168	378959825	59.4	860	341	4	83	937	6	862	2.6e-290	1003
ACR08168	37526388	59.1	860	344	4	83	937	6	862	3.4e-290	1002.7
ACR08168	153940830	60.6	819	313	5	119	933	42	854	3.4e-290	1002.7
ACR08168	157961865	60.2	859	333	3	85	937	8	863	3.4e-290	1002.7
ACR08168	170756566	60.6	819	313	5	119	933	42	854	3.4e-290	1002.7
ACR08168	384460783	60.6	819	313	5	119	933	42	854	3.4e-290	1002.7
ACR08168	226947576	60.5	820	312	5	119	933	42	854	4.5e-290	1002.3
ACR08168	378955259	59.3	860	342	4	83	937	6	862	4.5e-290	1002.3
ACR08168	291617642	59.7	860	338	5	83	937	6	861	5.9e-290	1001.9
ACR08168	253688370	59.3	860	342	4	83	937	6	862	7.7e-290	1001.5
ACR08168	387816577	60.6	819	313	5	119	933	42	854	7.7e-290	1001.5
ACR08168	148378348	60.4	819	314	5	119	933	42	854	1.3e-289	1000.7
ACR08168	153932445	60.4	819	314	5	119	933	42	854	1.3e-289	1000.7
ACR08168	153937530	60.4	819	314	5	119	933	42	854	1.3e-289	1000.7
ACR08168	365970882	59.8	858	337	4	83	935	31	885	1.3e-289	1000.7
ACR08168	22125915	58.7	860	347	4	83	937	6	862	1.7e-289	1000.3
ACR08168	90425953	59.1	855	346	2	84	937	7	858	1.7e-289	1000.3
ACR08168	108811808	58.7	860	347	4	83	937	6	862	1.7e-289	1000.3
ACR08168	170761297	60.3	819	315	5	119	933	42	854	1.7e-289	1000.3
ACR08168	384414335	58.7	860	347	4	83	937	6	862	1.7e-289	1000.3
ACR08168	237793665	60.5	815	312	5	123	933	46	854	2.2e-289	1000
ACR08168	261821555	59.2	860	343	4	83	937	6	862	2.2e-289	1000
ACR08168	375261392	59.9	858	336	4	83	935	6	860	2.2e-289	1000
ACR08168	157145572	59.5	860	340	4	83	937	6	862	2.9e-289	999.6
ACR08168	387889204	59.8	860	338	4	83	937	6	862	2.9e-289	999.6
ACR08168	383189906	58.5	860	349	4	83	937	6	862	8.5e-289	998
ACR08168	283784561	59.1	861	344	4	82	937	5	862	1.1e-288	997.7
ACR08168	251789798	59.1	859	343	4	83	936	6	861	1.4e-288	997.3
ACR08168	253989510	58.3	859	350	4	84	937	7	862	1.4e-288	997.3
ACR08168	161614933	59.7	858	338	4	82	934	24	878	1.9e-288	996.9
ACR08168	146311950	59.1	858	343	4	83	935	6	860	2.5e-288	996.5
ACR08168	209695322	57.6	856	359	2	83	937	6	858	3.2e-288	996.1
ACR08168	271500678	59.3	859	342	4	83	936	6	861	3.2e-288	996.1
ACR08168	322833349	58.4	860	350	4	83	937	6	862	7.2e-288	995
ACR08168	384258486	58.4	860	350	4	83	937	6	862	7.2e-288	995
ACR08168	126697906	57.6	856	354	4	86	937	27	877	9.4e-288	994.6
ACR08168	290475434	58.9	859	345	4	83	936	6	861	9.4e-288	994.6
ACR08168	307130948	59.1	859	343	4	83	936	6	861	1.2e-287	994.2
ACR08168	333993309	57.8	856	352	4	86	937	16	866	1.2e-287	994.2
ACR08168	85059350	58.6	860	348	4	83	937	6	862	1.6e-287	993.8
ACR08168	160882043	58	861	353	4	81	937	14	869	1.6e-287	993.8
ACR08168	260682115	57.5	856	355	4	86	937	37	887	1.6e-287	993.8
ACR08168	260685713	57.5	856	355	4	86	937	37	887	1.6e-287	993.8
ACR08168	384359675	57.5	856	355	4	86	937	27	877	1.6e-287	993.8
ACR08168	187251182	58	855	353	2	86	937	26	877	6.1e-287	991.9
ACR08168	269120131	57	856	362	4	83	937	5	855	6.7e-286	988.4
ACR08168	310779026	57.2	872	358	5	86	954	3	862	4.4e-285	985.7
ACR08168	257126812	57.2	856	360	4	83	937	7	857	9.7e-285	984.6
ACR08168	374329681	58.5	856	349	3	85	937	8	860	3.7e-284	982.6
ACR08168	188533723	58.4	859	349	4	83	936	6	861	1.4e-283	980.7
ACR08168	113970023	58.8	854	348	2	85	937	8	858	5.3e-283	978.8
ACR08168	24373696	58.7	854	349	2	85	937	8	858	1.6e-282	977.2
ACR08168	34496592	58.7	853	348	2	85	936	8	857	1.6e-282	977.2
ACR08168	114047258	58.7	854	349	2	85	937	8	858	2.6e-282	976.5
ACR08168	117920235	58.5	854	350	2	85	937	8	858	1.7e-281	973.8
ACR08168	302388584	57.9	855	351	4	86	937	20	868	5e-281	972.2
ACR08168	269123815	57.3	859	358	5	83	937	6	859	1.9e-280	970.3
ACR08168	379010506	56.6	865	364	6	79	937	16	875	4.4e-277	959.1
ACR08168	59711525	57.8	818	337	5	136	948	1	815	7.5e-277	958.4
ACR08168	328955656	57	862	361	5	81	937	16	872	6.3e-276	955.3
ACR08168	257784433	56	861	367	5	83	937	8	862	4.5e-274	949.1
ACR08168	317057809	55.5	858	372	5	81	933	15	867	1.6e-271	940.6
ACR08168	119946921	55	860	383	3	79	937	2	858	1e-270	937.9
ACR08168	292899610	55.9	860	370	5	83	937	7	862	4e-270	936
ACR08168	302335588	53.9	861	384	6	81	937	12	863	4.2e-264	916
ACR08168	300723400	59.6	758	303	2	83	837	6	763	1.2e-258	897.9
ACR08168	212640632	52	861	400	8	81	937	26	877	2.6e-245	853.6
ACR08168	167036636	51.1	852	403	9	89	937	30	870	3.4e-245	853.2
ACR08168	320115063	51.1	852	403	9	89	937	30	870	3.4e-245	853.2
ACR08168	EGL04248	53.1	874	386	10	81	933	14	884	5.8e-245	852.4
ACR08168	167039286	50.8	851	407	8	89	937	30	870	1.3e-244	851.3
ACR08168	307725389	50.8	851	407	8	89	937	30	870	1.3e-244	851.3
ACR08168	345018791	51.2	852	402	9	89	937	30	870	2.9e-244	850.1
ACR08168	297545491	50.5	851	409	8	89	937	30	870	4.9e-244	849.4
ACR08168	52082572	52.1	853	396	8	89	937	21	864	2.4e-243	847
ACR08168	52787967	52.1	853	396	8	89	937	21	864	2.4e-243	847
ACR08168	336237174	51.5	860	404	8	81	936	13	863	3.2e-243	846.7
ACR08168	312112711	51.4	860	405	8	81	936	13	863	9.2e-243	845.1
ACR08168	220931059	51.6	856	398	10	86	937	30	873	4.6e-242	842.8
ACR08168	390933540	50.1	857	416	7	85	939	13	859	4.6e-242	842.8
ACR08168	289579350	50.2	847	410	8	89	933	30	866	3.9e-241	839.7
ACR08168	333898115	50.1	857	416	7	85	939	13	859	3.9e-241	839.7
ACR08168	304318035	49.6	857	420	8	85	939	13	859	3.3e-240	836.6
ACR08168	LCP03435	48.1	863	427	8	92	938	2	859	5.2e-238	829.3
ACR08168	297584268	50.1	853	413	8	89	937	21	864	8.6e-233	812
ACR08168	389867387	50.5	853	407	9	89	937	23	864	1.9e-232	810.8
ACR08168	29375484	50.9	855	401	11	89	937	5	846	3.3e-232	810.1
ACR08168	384517947	50.4	865	410	11	79	937	14	865	3.3e-232	810.1
ACR08168	384512591	50.4	865	410	11	79	937	14	865	3.3e-232	810.1
ACR08168	347751054	49.9	855	414	9	83	932	14	859	9.5e-232	808.5
ACR08168	229915888	49.6	851	417	8	89	937	20	860	1.2e-231	808.1
ACR08168	172057268	50.1	849	412	8	86	932	18	856	3.6e-231	806.6
ACR08168	332982882	50.6	857	408	9	86	937	19	865	4.7e-231	806.2
ACR08168	374294602	49.5	858	418	10	85	937	19	866	8.1e-231	805.4
ACR08168	218899539	49.8	856	417	8	86	937	18	864	1.4e-230	804.7
ACR08168	325290821	49.5	857	420	8	84	936	7	854	3.1e-230	803.5
ACR08168	336113245	49.6	855	417	9	83	932	14	859	3.1e-230	803.5
ACR08168	HGT03819	47.2	862	436	7	80	932	28	879	8.9e-230	802
ACR08168	HGT03818	47.1	862	437	7	80	932	12	863	1.2e-229	801.6
ACR08168	384188444	49.6	856	418	8	86	937	18	864	1.2e-229	801.6
ACR08168	317128687	49	860	418	9	89	937	21	870	4.4e-229	799.7
ACR08168	337745700	49.9	857	414	9	85	936	18	864	4.4e-229	799.7
ACR08168	386722270	49.9	857	414	9	85	936	18	864	4.4e-229	799.7
ACR08168	218234748	49.4	856	420	8	86	937	18	864	9.9e-229	798.5
ACR08168	296504861	49.4	856	420	8	86	937	18	864	9.9e-229	798.5
ACR08168	379719674	49.9	857	414	9	85	936	18	864	1.3e-228	798.1
ACR08168	30022446	49.4	856	420	8	86	937	18	864	2.2e-228	797.3
ACR08168	163942121	49.3	856	421	8	86	937	18	864	8.4e-228	795.4
ACR08168	296132629	49.1	861	425	8	85	941	16	867	8.4e-228	795.4
ACR08168	328957022	49.2	853	416	10	89	936	30	870	1.9e-227	794.3
ACR08168	42783499	49.1	856	423	8	86	937	18	864	3.2e-227	793.5
ACR08168	357389695	48.8	859	422	8	89	937	43	893	4.1e-227	793.1
ACR08168	217961861	49.2	856	422	8	86	937	18	864	5.4e-227	792.7
ACR08168	218905566	49.1	856	423	8	86	937	18	864	5.4e-227	792.7
ACR08168	374324658	48.5	856	426	9	86	936	18	863	5.4e-227	792.7
ACR08168	375286375	49.2	856	422	8	86	937	18	864	5.4e-227	792.7
ACR08168	52141136	48.9	856	424	8	86	937	18	864	1.2e-226	791.6
ACR08168	308069633	48.6	856	425	9	86	936	18	863	1.2e-226	791.6
ACR08168	376268269	48.8	856	425	8	86	937	18	864	1.2e-226	791.6
ACR08168	384182190	49.1	856	423	8	86	937	18	864	1.2e-226	791.6
ACR08168	222097814	49.1	856	423	8	86	937	18	864	1.6e-226	791.2
ACR08168	49476825	48.9	856	424	8	86	937	18	864	2.1e-226	790.8
ACR08168	30264441	49.1	856	423	8	86	937	18	864	2.7e-226	790.4
ACR08168	49187263	49.1	856	423	8	86	937	18	864	2.7e-226	790.4
ACR08168	47529896	49.1	856	423	8	86	937	18	864	2.7e-226	790.4
ACR08168	227817150	49.1	856	423	8	86	937	18	864	2.7e-226	790.4
ACR08168	229604754	49.1	856	423	8	86	937	18	864	2.7e-226	790.4
ACR08168	301055880	49.1	853	421	8	89	937	21	864	2.7e-226	790.4
ACR08168	386738261	49.1	856	423	8	86	937	18	864	2.7e-226	790.4
ACR08168	225866353	48.8	856	425	8	86	937	18	864	3.5e-226	790
ACR08168	326789889	48.7	861	431	6	81	937	15	868	4.6e-226	789.6
ACR08168	310642698	48.5	856	426	9	86	936	18	863	7.8e-226	788.9
ACR08168	386041754	48.5	856	426	9	86	936	18	863	7.8e-226	788.9
ACR08168	118479533	48.7	856	426	8	86	937	18	864	3e-225	786.9
ACR08168	317132340	49.1	852	424	6	89	937	24	868	5.1e-225	786.2
ACR08168	RBN14576	47	862	441	6	84	937	384	1237	8.7e-225	785.4
ACR08168	289450187	48.3	870	426	10	82	937	14	873	3.3e-224	783.5
ACR08168	342733006	47	857	434	10	86	933	19	864	5.6e-224	782.7
ACR08168	384456373	47	857	434	10	86	933	19	864	5.6e-224	782.7
ACR08168	350270050	47.8	860	429	7	94	936	21	877	7.3e-224	782.3
ACR08168	258514967	47.8	851	431	8	86	932	16	857	2.8e-223	780.4
ACR08168	326792924	48.4	861	433	7	81	937	15	868	6.2e-223	779.2
ACR08168	269794291	48.6	864	420	10	85	932	13	868	2.4e-222	777.3
ACR08168	261405910	48.5	856	426	9	86	936	20	865	4e-222	776.5
ACR08168	162447047	47.7	859	435	9	83	937	8	856	1.5e-221	774.6
ACR08168	167630673	48.3	853	428	8	89	937	25	868	4.9e-220	769.6
ACR08168	347543022	47.1	855	436	9	86	933	19	864	4.9e-220	769.6
ACR08168	296128903	47.8	872	433	9	80	937	39	902	8.4e-220	768.8
ACR08168	333978712	47.3	861	441	8	85	941	9	860	9.3e-219	765.4
ACR08168	386837579	48	860	429	7	89	938	27	878	1.2e-218	765
ACR08168	134299354	47.7	856	435	9	86	937	14	860	2.1e-218	764.2
ACR08168	116873066	48.4	857	426	10	86	937	18	863	2.7e-218	763.8
ACR08168	336321586	47.6	874	430	10	81	937	35	897	4.6e-218	763.1
ACR08168	147677919	46.8	867	445	9	80	941	13	868	6e-218	762.7
ACR08168	336066582	47.5	875	438	10	85	946	11	877	7.8e-218	762.3
ACR08168	MEH04143	46.9	865	435	9	86	937	13	866	1e-217	761.9
ACR08168	386043946	48.2	854	426	10	89	937	21	863	1.7e-217	761.1
ACR08168	MEH06732	46.8	865	436	9	86	937	13	866	2.3e-217	760.8
ACR08168	16803674	48.2	854	426	10	89	937	21	863	2.3e-217	760.8
ACR08168	284802026	48.2	854	426	10	89	937	21	863	2.3e-217	760.8
ACR08168	284995168	48.2	854	426	10	89	937	21	863	2.3e-217	760.8
ACR08168	386047287	48.2	854	426	10	89	937	21	863	2.3e-217	760.8
ACR08168	386050610	48.2	854	426	10	89	937	21	863	2.3e-217	760.8
ACR08168	386053886	48.2	854	426	10	89	937	21	863	2.3e-217	760.8
ACR08168	383775895	48.3	869	426	9	81	937	5	862	3e-217	760.4
ACR08168	46907864	48.2	854	426	10	89	937	21	863	3.9e-217	760
ACR08168	226224235	48.2	854	426	10	89	937	21	863	3.9e-217	760
ACR08168	289434920	48.1	854	427	9	89	937	21	863	3.9e-217	760
ACR08168	386732371	48.2	854	426	10	89	937	21	863	3.9e-217	760
ACR08168	332671333	47.3	866	434	8	81	932	36	893	6.6e-217	759.2
ACR08168	16800743	48.2	854	426	10	89	937	21	863	8.7e-217	758.8
ACR08168	217964213	48.2	854	426	10	89	937	21	863	1.1e-216	758.4
ACR08168	386008409	48.2	854	426	10	89	937	21	863	1.1e-216	758.4
ACR08168	386027013	48.2	854	426	10	89	937	21	863	1.1e-216	758.4
ACR08168	116332794	48.6	852	422	10	89	937	27	865	5.6e-216	756.1
ACR08168	379727765	47.4	858	435	10	84	937	16	861	5.6e-216	756.1
ACR08168	302392706	47	857	439	10	85	937	15	860	9.6e-216	755.4
ACR08168	332686195	47.3	858	436	10	84	937	16	861	1.3e-215	755
ACR08168	27467424	46.9	863	441	10	80	937	15	865	3.6e-215	753.4
ACR08168	57866324	46.6	863	444	10	80	937	15	865	3.1e-214	750.4
ACR08168	334339210	46	854	446	9	89	937	15	858	3.1e-214	750.4
ACR08168	195977195	46.8	871	440	9	79	937	10	869	4e-214	750
ACR08168	225867659	46.8	871	440	9	79	937	10	869	4e-214	750
ACR08168	225869527	46.8	871	440	9	79	937	10	869	5.3e-214	749.6
ACR08168	386361919	47	870	440	8	79	937	10	869	1.2e-213	748.4
ACR08168	21909572	46.9	870	441	8	79	937	10	869	1.5e-213	748
ACR08168	28894949	46.9	870	441	8	79	937	10	869	1.5e-213	748
ACR08168	22536238	47.2	871	436	10	79	937	11	869	2.6e-213	747.3
ACR08168	25010128	47.2	871	436	10	79	937	11	869	2.6e-213	747.3
ACR08168	52426245	46.8	867	438	9	82	937	14	868	2.6e-213	747.3
ACR08168	76787506	47.2	871	436	10	79	937	11	869	2.6e-213	747.3
ACR08168	251781508	46.8	871	440	9	79	937	10	869	2.6e-213	747.3
ACR08168	386316017	46.8	871	440	9	79	937	10	869	2.6e-213	747.3
ACR08168	308182165	46.4	860	442	11	79	932	9	855	3.4e-213	746.9
ACR08168	380034139	46.4	860	442	11	79	932	9	855	4.5e-213	746.5
ACR08168	94987671	46.8	870	442	8	79	937	10	869	4.5e-213	746.5
ACR08168	94991538	46.8	870	442	8	79	937	10	869	4.5e-213	746.5
ACR08168	254558096	46.4	860	442	11	79	932	9	855	4.5e-213	746.5
ACR08168	50913434	46.8	870	442	8	79	937	10	869	5.8e-213	746.1
ACR08168	383479246	46.8	870	442	8	79	937	10	869	5.8e-213	746.1
ACR08168	383493170	46.8	870	442	8	79	937	10	869	5.8e-213	746.1
ACR08168	19745237	46.8	870	442	8	79	937	10	869	7.6e-213	745.7
ACR08168	139472923	46.8	870	442	8	79	937	10	869	7.6e-213	745.7
ACR08168	152978271	47.1	867	436	9	82	937	12	866	9.9e-213	745.3
ACR08168	94989551	46.8	870	442	8	79	937	10	869	1.3e-212	745
ACR08168	169832183	48	859	430	10	85	937	11	858	1.7e-212	744.6
ACR08168	71909853	46.7	870	443	8	79	937	10	869	2.2e-212	744.2
ACR08168	386583407	46.5	868	443	8	81	937	15	872	2.9e-212	743.8
ACR08168	71902705	46.7	870	443	8	79	937	10	869	3.8e-212	743.4
ACR08168	209558623	46.7	870	443	8	79	937	10	869	3.8e-212	743.4
ACR08168	387784996	48.4	865	419	14	79	932	5	853	3.8e-212	743.4
ACR08168	387760431	48.2	863	424	15	79	932	8	856	6.4e-212	742.7
ACR08168	146320122	46.5	868	443	8	81	937	15	872	8.4e-212	742.3
ACR08168	253751161	46.5	868	443	8	81	937	15	872	8.4e-212	742.3
ACR08168	253753062	46.5	868	443	8	81	937	15	872	8.4e-212	742.3
ACR08168	253754885	46.5	868	443	8	81	937	15	872	8.4e-212	742.3
ACR08168	330832117	46.4	868	444	8	81	937	15	872	8.4e-212	742.3
ACR08168	340399765	48.2	863	424	15	79	932	8	856	8.4e-212	742.3
ACR08168	386577259	46.5	868	443	8	81	937	15	872	8.4e-212	742.3
ACR08168	386581304	46.5	868	443	8	81	937	15	872	8.4e-212	742.3
ACR08168	386587535	46.5	868	443	8	81	937	15	872	8.4e-212	742.3
ACR08168	331265599	47.4	860	431	8	89	937	23	872	1.1e-211	741.9
ACR08168	386585442	46.4	868	444	8	81	937	15	872	1.1e-211	741.9
ACR08168	389855972	46.4	868	444	8	81	937	15	872	1.1e-211	741.9
ACR08168	MEH00304	46.3	856	413	10	86	937	13	825	1.9e-211	741.1
ACR08168	15925852	46.1	856	446	9	81	932	16	860	2.4e-211	740.7
ACR08168	15923138	46.1	856	446	9	81	932	16	860	2.4e-211	740.7
ACR08168	57651152	46.1	856	446	9	81	932	16	860	2.4e-211	740.7
ACR08168	49485024	46.1	856	446	9	81	932	16	860	2.4e-211	740.7
ACR08168	21281852	46.1	856	446	9	81	932	16	860	2.4e-211	740.7
ACR08168	82749861	46.1	856	446	9	81	932	16	860	2.4e-211	740.7
ACR08168	87160829	46.1	856	446	9	81	932	16	860	2.4e-211	740.7
ACR08168	88193926	46.1	856	446	9	81	932	16	860	2.4e-211	740.7
ACR08168	148266574	46.1	856	446	9	81	932	16	860	2.4e-211	740.7
ACR08168	150392613	46.1	856	446	9	81	932	16	860	2.4e-211	740.7
ACR08168	151220306	46.1	856	446	9	81	932	16	860	2.4e-211	740.7
ACR08168	156978478	46.1	856	446	9	81	932	16	860	2.4e-211	740.7
ACR08168	161508416	46.1	856	446	9	81	932	16	860	2.4e-211	740.7
ACR08168	269201800	46.1	856	446	9	81	932	16	860	2.4e-211	740.7
ACR08168	379013467	46.1	856	446	9	81	932	16	860	2.4e-211	740.7
ACR08168	387601451	46.1	856	446	9	81	932	16	860	2.4e-211	740.7
ACR08168	384549046	46.1	856	446	9	81	932	16	860	2.4e-211	740.7
ACR08168	387149334	46.1	856	446	9	81	932	16	860	2.4e-211	740.7
ACR08168	387779334	46.1	856	446	9	81	932	16	860	2.4e-211	740.7
ACR08168	385780436	46.1	856	446	9	81	932	16	860	2.4e-211	740.7
ACR08168	386727926	46.1	856	446	9	81	932	18	862	2.4e-211	740.7
ACR08168	386829833	46.1	856	446	9	81	932	16	860	3.2e-211	740.3
ACR08168	384863499	46.1	856	446	9	81	932	16	860	4.2e-211	740
ACR08168	384546360	46.1	856	446	9	81	932	16	860	5.4e-211	739.6
ACR08168	94993437	46.6	870	444	8	79	937	10	869	7.1e-211	739.2
ACR08168	379019945	46	856	447	9	81	932	16	860	7.1e-211	739.2
ACR08168	49482391	46	856	447	9	81	932	16	860	9.3e-211	738.8
ACR08168	384860800	46	856	447	9	81	932	16	860	9.3e-211	738.8
ACR08168	384868711	46	856	447	9	81	932	16	860	9.3e-211	738.8
ACR08168	386579238	46.3	868	445	8	81	937	15	872	9.3e-211	738.8
ACR08168	331702490	47.2	864	433	12	79	935	16	863	1.6e-210	738
ACR08168	384866236	46	856	447	9	81	932	16	860	1.6e-210	738
ACR08168	379794646	45.8	862	450	10	81	937	16	865	2.1e-210	737.6
ACR08168	387141788	46	856	447	9	81	932	16	860	2.7e-210	737.3
ACR08168	222152260	47.6	863	425	9	89	937	22	871	3.5e-210	736.9
ACR08168	292488418	54.5	684	303	4	259	937	1	681	6e-210	736.1
ACR08168	125716949	46.3	872	444	9	80	937	12	873	7.9e-210	735.7
ACR08168	146317936	47.2	844	425	8	105	937	12	845	7.9e-210	735.7
ACR08168	157150332	46.7	860	437	8	89	937	23	872	7.9e-210	735.7
ACR08168	326802672	47.1	859	430	10	92	937	21	868	7.9e-210	735.7
ACR08168	347533936	47.7	854	424	12	89	935	26	863	7.9e-210	735.7
ACR08168	337283017	46.7	860	437	8	89	937	23	872	1e-209	735.3
ACR08168	387878595	46.7	860	437	8	89	937	23	872	1e-209	735.3
ACR08168	81427993	47.8	846	426	9	89	930	24	857	3e-209	733.8
ACR08168	384122507	57.9	630	257	4	313	937	1	627	5.1e-209	733
ACR08168	261868469	45.8	867	447	9	82	937	11	865	1.5e-208	731.5
ACR08168	256833017	46.1	869	441	10	82	932	12	871	1.9e-208	731.1
ACR08168	377809209	47	849	432	11	89	932	1	836	5.6e-208	729.6
ACR08168	251793030	45.9	867	446	9	82	937	11	865	7.4e-208	729.2
ACR08168	194396836	47.4	823	412	8	126	937	60	872	9.6e-208	728.8
ACR08168	225857599	47.5	823	411	8	126	937	60	872	9.6e-208	728.8
ACR08168	307068637	47.4	823	412	8	126	937	67	879	9.6e-208	728.8
ACR08168	332289468	46.3	862	442	8	82	932	12	863	9.6e-208	728.8
ACR08168	387627175	47.5	823	411	8	126	937	60	872	9.6e-208	728.8
ACR08168	15901847	47.4	823	412	8	126	937	60	872	1.3e-207	728.4
ACR08168	15903879	47.4	823	412	8	126	937	67	879	1.3e-207	728.4
ACR08168	116515886	47.4	823	412	8	126	937	60	872	1.3e-207	728.4
ACR08168	169832559	47.4	823	412	8	126	937	60	872	1.3e-207	728.4
ACR08168	182684961	47.4	823	412	8	126	937	67	879	1.3e-207	728.4
ACR08168	221232744	47.4	823	412	8	126	937	60	872	1.3e-207	728.4
ACR08168	225855514	47.4	823	412	8	126	937	60	872	1.3e-207	728.4
ACR08168	225859781	47.4	823	412	8	126	937	60	872	1.3e-207	728.4
ACR08168	225861845	47.4	823	412	8	126	937	60	872	1.3e-207	728.4
ACR08168	269957189	45.2	870	454	10	81	937	24	883	1.3e-207	728.4
ACR08168	298501522	47.4	823	412	8	126	937	64	876	1.3e-207	728.4
ACR08168	307128226	47.4	823	412	8	126	937	60	872	1.3e-207	728.4
ACR08168	387758193	47.4	823	412	8	126	937	60	872	1.3e-207	728.4
ACR08168	387760113	47.4	823	412	8	126	937	60	872	1.3e-207	728.4
ACR08168	387789067	47.4	823	412	8	126	937	64	876	1.3e-207	728.4
ACR08168	365968255	45.7	867	448	9	82	937	11	865	1.6e-207	728
ACR08168	383311306	45.9	867	446	9	82	937	13	867	1.6e-207	728
ACR08168	386835326	45.9	867	446	9	82	937	13	867	1.6e-207	728
ACR08168	347549024	46.8	854	438	10	89	937	21	863	3.7e-207	726.9
ACR08168	15603318	45.8	867	447	9	82	937	13	867	4.8e-207	726.5
ACR08168	342164699	47.5	831	415	8	118	937	52	872	4.8e-207	726.5
ACR08168	378775303	45.8	867	447	9	82	937	12	866	4.8e-207	726.5
ACR08168	387120319	45.9	859	442	9	90	937	4	850	4.8e-207	726.5
ACR08168	116494319	47.2	853	434	9	89	937	21	861	1.1e-206	725.3
ACR08168	191637653	47.2	853	434	9	89	937	21	861	1.1e-206	725.3
ACR08168	301065830	47.2	853	434	9	89	937	21	861	1.1e-206	725.3
ACR08168	385819382	47.2	853	434	9	89	937	21	861	1.1e-206	725.3
ACR08168	385822548	47.2	853	434	9	89	937	21	861	1.1e-206	725.3
ACR08168	258507752	47.2	853	434	9	89	937	21	861	1.4e-206	724.9
ACR08168	385827455	47.2	853	434	9	89	937	21	861	1.4e-206	724.9
ACR08168	126208485	45.9	869	446	9	81	937	12	868	1.8e-206	724.5
ACR08168	258538942	47.2	853	434	9	89	937	21	861	1.8e-206	724.5
ACR08168	336054707	46.5	855	439	11	89	938	26	867	1.8e-206	724.5
ACR08168	385834669	47.2	853	434	9	89	937	21	861	1.8e-206	724.5
ACR08168	165976436	45.8	869	447	9	81	937	12	868	2.4e-206	724.2
ACR08168	190150337	45.8	869	447	9	81	937	12	868	2.4e-206	724.2
ACR08168	258653375	47.1	869	438	9	83	937	26	886	2.4e-206	724.2
ACR08168	289167117	47.1	831	419	8	118	937	52	872	5.3e-206	723
ACR08168	385814406	46.2	852	442	9	89	936	26	865	2.6e-205	720.7
ACR08168	315037700	46.4	854	440	10	89	937	26	866	9.9e-205	718.8
ACR08168	58336794	46.6	854	438	10	89	937	26	866	2.2e-204	717.6
ACR08168	295692326	46.3	854	441	10	89	937	26	866	2.9e-204	717.2
ACR08168	385817047	45.9	854	444	10	89	937	26	866	1.9e-203	714.5
ACR08168	148543558	46.8	848	435	9	89	932	30	865	9.3e-203	712.2
ACR08168	184152965	46.8	848	435	9	89	932	30	865	9.3e-203	712.2
ACR08168	347522468	45.7	879	437	10	89	937	29	897	1.2e-202	711.8
ACR08168	385833852	45.7	879	437	10	89	937	29	897	1.2e-202	711.8
ACR08168	213693092	45.6	871	449	13	82	937	22	882	2.1e-202	711.1
ACR08168	338203881	46.6	848	437	9	89	932	30	865	2.1e-202	711.1
ACR08168	384200317	45.6	871	449	13	82	937	22	882	2.1e-202	711.1
ACR08168	189440566	45.4	871	451	13	82	937	22	882	4.6e-202	709.9
ACR08168	23466127	45.2	871	452	13	82	937	22	882	6e-202	709.5
ACR08168	296454874	45.5	871	450	13	82	937	22	882	7.9e-202	709.1
ACR08168	325956184	45.6	853	448	9	89	937	26	866	7.9e-202	709.1
ACR08168	310288029	45.4	871	451	13	82	937	22	882	1.3e-201	708.4
ACR08168	311064903	45.4	871	451	13	82	937	22	882	1.3e-201	708.4
ACR08168	312133871	45.2	871	452	13	82	937	22	882	1.3e-201	708.4
ACR08168	322689932	45.2	871	452	13	82	937	22	882	1.3e-201	708.4
ACR08168	322691873	45.2	871	452	13	82	937	22	882	1.3e-201	708.4
ACR08168	390937455	45.2	871	452	13	82	937	22	882	1.8e-201	708
ACR08168	384200759	45.2	871	452	13	82	937	22	882	2.3e-201	707.6
ACR08168	219682853	45.1	870	455	12	82	937	27	887	6.7e-201	706.1
ACR08168	241190429	45.1	870	455	12	82	937	27	887	6.7e-201	706.1
ACR08168	241195835	45.1	870	455	12	82	937	27	887	6.7e-201	706.1
ACR08168	384190661	45.1	870	455	12	82	937	51	911	6.7e-201	706.1
ACR08168	384191802	45.1	870	455	12	82	937	51	911	6.7e-201	706.1
ACR08168	384193429	45.1	870	455	12	82	937	27	887	6.7e-201	706.1
ACR08168	384194985	45.1	870	455	12	82	937	27	887	6.7e-201	706.1
ACR08168	387820296	45.1	870	455	12	82	937	27	887	6.7e-201	706.1
ACR08168	387821963	45.1	870	455	12	82	937	27	887	6.7e-201	706.1
ACR08168	386866586	45.1	870	455	12	82	937	27	887	8.7e-201	705.7
ACR08168	339634767	45.9	883	443	9	80	935	24	898	1.1e-200	705.3
ACR08168	385831724	45.1	886	450	11	81	937	25	903	1.1e-200	705.3
ACR08168	15674137	45.3	886	449	12	81	937	25	903	1.5e-200	704.9
ACR08168	119025337	44.6	870	459	12	82	937	22	882	1.5e-200	704.9
ACR08168	281492809	45.1	886	450	12	81	937	25	903	2.5e-200	704.1
ACR08168	116491245	45.4	872	444	9	89	935	32	896	3.3e-200	703.7
ACR08168	352518274	44.8	872	449	7	89	935	30	894	7.4e-200	702.6
ACR08168	384197733	45	871	454	13	82	937	20	880	7.4e-200	702.6
ACR08168	125625190	45.3	886	449	12	81	937	25	903	1.3e-199	701.8
ACR08168	283455363	44.5	870	460	12	82	937	22	882	1.3e-199	701.8
ACR08168	347526192	45.5	869	448	8	89	935	32	896	1.3e-199	701.8
ACR08168	389855577	45.3	886	449	12	81	937	25	903	1.3e-199	701.8
ACR08168	116513102	45.3	886	449	12	81	937	25	903	2.8e-199	700.7
ACR08168	283782757	44.6	870	459	13	82	937	23	883	1.8e-198	698
ACR08168	300172522	45.2	888	438	11	81	935	27	898	3.1e-198	697.2
ACR08168	336063567	45.5	870	448	8	88	935	26	891	5.3e-198	696.4
ACR08168	288904439	45.4	870	449	8	88	935	26	891	9e-198	695.7
ACR08168	325977435	45.4	870	449	8	88	935	26	891	9e-198	695.7
ACR08168	385801207	44.5	870	460	12	82	937	23	883	9e-198	695.7
ACR08168	386336949	45.4	870	449	8	88	935	26	891	9e-198	695.7
ACR08168	170016477	44.9	880	438	10	89	935	33	898	1.5e-197	694.9
ACR08168	184154753	46.3	853	441	11	89	937	20	859	2e-197	694.5
ACR08168	385811954	46.3	853	441	11	89	937	20	859	2e-197	694.5
ACR08168	311115169	44.5	860	454	12	92	937	39	889	2.2e-196	691
ACR08168	296110957	44.8	880	439	10	89	935	33	898	8.4e-196	689.1
ACR08168	339491824	44.8	880	439	10	89	935	33	898	8.4e-196	689.1
ACR08168	116617298	43.8	888	450	11	81	935	27	898	1.9e-195	688
ACR08168	381335773	43.8	888	450	11	81	935	27	898	1.9e-195	688
ACR08168	379704601	45.6	871	446	9	88	935	26	891	3.2e-195	687.2
ACR08168	116630177	45.7	852	446	10	90	937	24	862	2.1e-194	684.5
ACR08168	268320014	45	852	452	10	90	937	24	862	5.1e-193	679.9
ACR08168	42519642	45	852	452	10	90	937	24	862	1.1e-192	678.7
ACR08168	385826452	44.7	852	454	10	90	937	24	862	2.2e-191	674.5
ACR08168	313123600	44.1	885	464	9	80	937	44	924	2.4e-190	671
ACR08168	385839466	45.4	831	418	12	136	937	5	828	4.1e-190	670.2
ACR08168	290579652	44.3	844	444	7	114	935	48	887	6.1e-186	656.4
ACR08168	387785304	44.3	844	444	7	114	935	48	887	6.1e-186	656.4
ACR08168	24378663	44.2	844	445	7	114	935	48	887	1.4e-185	655.2
ACR08168	ACR03558	74.9	459	52	6	389	847	107	502	1.8e-182	644.8
ACR08168	94967410	43	863	472	11	81	937	16	864	6.9e-182	642.9
ACR08168	ACR03794	94.8	326	16	1	629	954	1	325	3.9e-177	627.1
ACR08168	183984081	42.1	852	474	12	85	932	24	860	3.3e-168	597.4
ACR08168	118619179	41.8	852	477	12	85	932	24	860	5.3e-166	590.1
ACR08168	120401468	41.9	853	475	14	85	932	10	846	3.5e-165	587.4
ACR08168	374337259	41.5	682	375	8	275	935	1	679	4.3e-139	500.7
ACR08168	347526101	47.9	443	224	4	86	525	16	454	1.4e-102	379.4
ACR08168	295705770	47.2	439	227	3	81	518	8	442	5.4e-102	377.5
ACR08168	294500426	46.7	439	229	3	81	518	8	442	3.5e-101	374.8
ACR08168	28211781	45.9	440	233	3	82	520	10	445	1e-100	373.2
ACR08168	313124342	43.8	452	247	4	80	528	17	464	2.3e-100	372.1
ACR08168	134301095	45.6	441	234	3	81	520	9	444	3.9e-100	371.3
ACR08168	374997800	45.1	441	236	3	81	520	16	451	6.6e-100	370.5
ACR08168	116514600	43.8	452	247	4	80	528	17	464	1.9e-99	369
ACR08168	104774489	43.4	452	249	4	80	528	17	464	7.3e-99	367.1
ACR08168	226949391	46.1	440	230	4	82	520	10	443	7.3e-99	367.1
ACR08168	254555461	46.7	437	228	3	89	523	17	450	9.6e-99	366.7
ACR08168	308179464	46.7	437	228	3	89	523	17	450	9.6e-99	366.7
ACR08168	89897739	45.9	442	231	4	81	520	9	444	1.3e-98	366.3
ACR08168	237795532	45.9	440	231	4	82	520	10	443	1.3e-98	366.3
ACR08168	187933220	46.4	440	229	4	82	520	10	443	1.6e-98	365.9
ACR08168	219670887	45.4	441	235	3	81	520	9	444	1.6e-98	365.9
ACR08168	380031374	46.5	437	229	3	89	523	17	450	2.1e-98	365.5
ACR08168	153938065	45.2	440	234	4	82	520	10	443	2.1e-98	365.5
ACR08168	384462414	45.2	440	234	4	82	520	10	443	2.1e-98	365.5
ACR08168	170756311	45.6	443	228	5	82	520	10	443	2.8e-98	365.2
ACR08168	188587712	46.1	440	230	4	82	520	10	443	2.8e-98	365.2
ACR08168	134299168	45.3	437	235	2	82	518	8	440	3.6e-98	364.8
ACR08168	148380063	45.9	440	231	4	82	520	10	443	3.6e-98	364.8
ACR08168	153931677	45.9	440	231	4	82	520	10	443	3.6e-98	364.8
ACR08168	153936261	45.9	440	231	4	82	520	10	443	3.6e-98	364.8
ACR08168	387818311	45.8	443	227	5	82	520	10	443	3.6e-98	364.8
ACR08168	331269907	46.6	440	228	4	82	520	10	443	4.8e-98	364.4
ACR08168	296131597	46.6	438	228	3	82	518	9	441	1.1e-97	363.2
ACR08168	334340634	44.9	441	237	3	81	520	9	444	1.4e-97	362.8
ACR08168	170759220	45.5	440	233	4	82	520	10	443	6.9e-97	360.5
ACR08168	302335113	46.6	444	224	5	81	520	9	443	1.2e-96	359.8
ACR08168	29376183	43.6	440	243	3	82	520	10	445	4.5e-96	357.8
ACR08168	384518656	43.6	440	243	3	82	520	10	445	4.5e-96	357.8
ACR08168	384513304	43.6	440	243	3	82	520	10	445	4.5e-96	357.8
ACR08168	374994294	45.2	440	236	3	82	520	9	444	5.8e-96	357.5
ACR08168	300854382	45.5	444	228	5	82	520	10	444	1.3e-95	356.3
ACR08168	300857115	45.5	444	228	5	82	520	10	444	1.3e-95	356.3
ACR08168	374994554	46.4	440	231	3	82	520	9	444	1.3e-95	356.3
ACR08168	150391551	43.9	440	240	5	82	520	10	443	2.2e-95	355.5
ACR08168	116872553	43.9	440	242	3	82	520	10	445	4.9e-95	354.4
ACR08168	169827650	46.3	438	230	3	82	518	10	443	2.4e-94	352.1
ACR08168	289434425	43.4	440	244	3	82	520	10	445	2.4e-94	352.1
ACR08168	158321408	44.7	443	232	5	82	520	10	443	4.2e-94	351.3
ACR08168	226315210	46	439	233	2	82	520	9	443	4.2e-94	351.3
ACR08168	46907399	43.4	440	244	3	82	520	10	445	5.4e-94	350.9
ACR08168	16803219	43.4	440	244	3	82	520	10	445	5.4e-94	350.9
ACR08168	158319841	45.2	440	236	3	82	520	10	445	5.4e-94	350.9
ACR08168	226223780	43.4	440	244	3	82	520	10	445	5.4e-94	350.9
ACR08168	284801499	43.4	440	244	3	82	520	10	445	5.4e-94	350.9
ACR08168	284994641	43.4	440	244	3	82	520	10	445	5.4e-94	350.9
ACR08168	302385899	45	440	237	3	82	520	10	445	5.4e-94	350.9
ACR08168	386043488	43.4	440	244	3	82	520	10	445	5.4e-94	350.9
ACR08168	386046826	43.4	440	244	3	82	520	10	445	5.4e-94	350.9
ACR08168	386050088	43.4	440	244	3	82	520	10	445	5.4e-94	350.9
ACR08168	386053431	43.4	440	244	3	82	520	10	445	5.4e-94	350.9
ACR08168	386731916	43.4	440	244	3	82	520	10	445	5.4e-94	350.9
ACR08168	347548557	43.2	440	245	3	82	520	10	445	7.1e-94	350.5
ACR08168	16800212	43.4	440	244	3	82	520	10	445	9.3e-94	350.1
ACR08168	239826116	45.2	440	237	2	81	520	8	443	9.3e-94	350.1
ACR08168	310657565	44.8	440	234	4	82	518	11	444	1.2e-93	349.7
ACR08168	217964752	43.4	440	244	3	82	520	10	445	1.6e-93	349.4
ACR08168	386007877	43.4	440	244	3	82	520	10	445	1.6e-93	349.4
ACR08168	386026472	43.4	440	244	3	82	520	10	445	1.6e-93	349.4
ACR08168	206576670	45.3	435	233	3	87	520	15	445	2.7e-93	348.6
ACR08168	288937364	45.3	435	233	3	87	520	15	445	6e-93	347.4
ACR08168	312112185	42.9	468	256	4	81	548	8	464	1e-92	346.7
ACR08168	302388319	44.8	440	236	4	82	520	10	443	2.3e-92	345.5
ACR08168	118444982	42.9	441	247	3	81	520	9	445	3.9e-92	344.7
ACR08168	336236572	42.7	468	257	4	81	548	8	464	6.7e-92	344
ACR08168	28211118	44.3	440	238	4	82	520	10	443	8.7e-92	343.6
ACR08168	336248502	44.8	435	235	3	87	520	15	445	1.5e-91	342.8
ACR08168	193214772	46	439	232	3	82	520	11	444	1.9e-91	342.4
ACR08168	387888085	44.4	435	237	3	87	520	15	445	1.9e-91	342.4
ACR08168	197286548	44.4	435	237	3	87	520	15	445	7.4e-91	340.5
ACR08168	269791692	44.4	437	238	3	85	520	13	445	1.3e-90	339.7
ACR08168	117619663	44.4	435	237	3	87	520	8	438	1.6e-90	339.3
ACR08168	160880774	43.3	441	244	4	82	520	10	446	2.8e-90	338.6
ACR08168	269119666	42.5	438	247	3	82	518	7	440	2.8e-90	338.6
ACR08168	257124885	43.1	441	246	3	81	520	6	442	4.8e-90	337.8
ACR08168	78358319	44.8	440	236	4	82	520	8	441	1.8e-89	335.9
ACR08168	91213915	44.4	435	237	3	87	520	15	445	1.8e-89	335.9
ACR08168	110644710	44.4	435	237	3	87	520	15	445	1.8e-89	335.9
ACR08168	375258752	44.4	435	237	3	87	520	15	445	1.8e-89	335.9
ACR08168	386606948	44.4	435	237	3	87	520	15	445	1.8e-89	335.9
ACR08168	150388102	41.8	438	250	3	82	518	10	443	2.4e-89	335.5
ACR08168	77920348	42.4	439	243	6	89	523	9	441	3.1e-89	335.1
ACR08168	160879574	44.1	440	239	4	82	520	10	443	3.1e-89	335.1
ACR08168	326793141	45.2	442	236	4	81	520	9	446	4e-89	334.7
ACR08168	386626504	44.4	435	237	3	87	520	15	445	5.3e-89	334.3
ACR08168	148265559	43.4	445	242	6	83	523	5	443	6.9e-89	334
ACR08168	110799892	44.2	443	237	5	82	520	10	446	1.2e-88	333.2
ACR08168	18309884	44	443	238	5	82	520	10	446	1.5e-88	332.8
ACR08168	89893152	40	453	266	3	82	533	9	456	1.5e-88	332.8
ACR08168	219666424	40	453	266	3	82	533	9	456	1.5e-88	332.8
ACR08168	19703436	42.3	440	247	4	82	520	7	440	2.6e-88	332
ACR08168	153953699	41.5	441	253	3	81	520	9	445	2.6e-88	332
ACR08168	153953701	41.5	441	253	3	81	520	9	445	2.6e-88	332
ACR08168	219854320	41.5	441	253	3	81	520	6	442	2.6e-88	332
ACR08168	219854322	41.5	441	253	3	81	520	6	442	2.6e-88	332
ACR08168	375129473	42.8	442	246	5	81	520	8	444	2.6e-88	332
ACR08168	77920441	41.7	441	246	7	89	525	8	441	7.6e-88	330.5
ACR08168	125717387	42.7	440	247	3	82	520	10	445	1e-87	330.1
ACR08168	385799194	43.2	433	241	3	89	520	16	444	1.3e-87	329.7
ACR08168	220904628	43.2	440	243	4	82	520	8	441	1.7e-87	329.3
ACR08168	126699527	42.6	441	247	4	82	520	10	446	2.9e-87	328.6
ACR08168	260683531	42.2	441	249	4	82	520	10	446	1.1e-86	326.6
ACR08168	260687191	42.2	441	249	4	82	520	10	446	1.1e-86	326.6
ACR08168	384361150	42.2	441	249	4	82	520	10	446	1.1e-86	326.6
ACR08168	118579194	41.8	440	244	7	89	523	11	443	1.9e-86	325.9
ACR08168	386317823	40.7	469	257	6	82	536	10	471	6e-85	320.9
ACR08168	258652553	44	441	238	6	83	520	15	449	2.3e-84	318.9
ACR08168	242277948	41.6	438	249	4	82	518	8	439	6.7e-84	317.4
ACR08168	116619523	39.5	438	260	3	82	518	9	442	3.3e-83	315.1
ACR08168	317131059	42.8	407	202	7	527	932	1	377	3.3e-83	315.1
ACR08168	331695927	42.5	440	246	5	83	520	12	446	3.3e-83	315.1
ACR08168	153955629	37.8	436	264	4	86	520	7	436	4.8e-82	311.2
ACR08168	219856006	37.8	436	264	4	86	520	7	436	4.8e-82	311.2
ACR08168	302876618	41.6	404	206	5	530	933	4	377	1.1e-81	310.1
ACR08168	118580341	42	441	249	5	85	523	6	441	2.4e-81	308.9
ACR08168	134301109	41.7	441	250	4	82	520	10	445	4e-81	308.1
ACR08168	77918850	41.6	450	247	7	81	523	2	442	1.3e-79	303.1
ACR08168	89897753	40.8	441	254	5	82	520	10	445	1.3e-79	303.1
ACR08168	219670901	40.8	441	254	5	82	520	10	445	1.3e-79	303.1
ACR08168	108797177	40.7	428	249	3	89	516	20	442	1.7e-79	302.8
ACR08168	119866262	40.7	428	249	3	89	516	20	442	1.7e-79	302.8
ACR08168	126432799	40.9	428	248	3	89	516	20	442	2.2e-79	302.4
ACR08168	118472790	41.3	429	245	4	89	516	20	442	3.8e-79	301.6
ACR08168	170759490	42.7	393	195	6	530	922	4	366	3.8e-79	301.6
ACR08168	170757418	42.5	393	196	6	530	922	4	366	1.1e-78	300.1
ACR08168	148379604	42.5	393	196	6	530	922	4	366	1.4e-78	299.7
ACR08168	153931169	42.5	393	196	6	530	922	4	366	1.4e-78	299.7
ACR08168	153937364	42.5	393	196	6	530	922	4	366	1.4e-78	299.7
ACR08168	226948970	42.5	393	196	6	530	922	4	366	1.4e-78	299.7
ACR08168	34540484	37.3	437	268	4	85	520	2	433	1.9e-78	299.3
ACR08168	118444971	42.4	396	198	5	527	922	1	366	1.9e-78	299.3
ACR08168	188994587	37.3	437	268	4	85	520	2	433	1.9e-78	299.3
ACR08168	331270385	42.2	396	199	5	527	922	1	366	1.9e-78	299.3
ACR08168	334147599	37.3	437	268	4	85	520	2	433	1.9e-78	299.3
ACR08168	387817918	42.5	393	196	6	530	922	4	366	1.9e-78	299.3
ACR08168	160879180	41.8	409	210	6	527	932	1	384	2.5e-78	298.9
ACR08168	119718250	40.6	438	255	3	82	518	12	445	3.2e-78	298.5
ACR08168	153939046	42.2	393	197	6	530	922	4	366	3.2e-78	298.5
ACR08168	237794984	42.5	393	196	6	530	922	4	366	3.2e-78	298.5
ACR08168	384462022	42.2	393	197	6	530	922	4	366	3.2e-78	298.5
ACR08168	126699960	36.7	436	270	4	86	520	16	446	4.2e-78	298.1
ACR08168	260683921	36.7	436	270	4	86	520	16	446	4.2e-78	298.1
ACR08168	260687581	36.7	436	270	4	86	520	16	446	4.2e-78	298.1
ACR08168	384361557	36.7	436	270	4	86	520	16	446	4.2e-78	298.1
ACR08168	326791763	41.1	409	213	5	527	932	1	384	5.5e-78	297.7
ACR08168	334340650	40.2	440	258	3	82	520	10	445	5.5e-78	297.7
ACR08168	ETV19828	43	409	203	8	530	934	4	386	1.2e-77	296.6
ACR08168	300855027	41.1	406	209	6	527	932	1	376	3.5e-77	295
ACR08168	28212007	41.1	404	209	5	530	933	4	378	4.6e-77	294.7
ACR08168	147676823	40.6	411	214	7	529	937	7	389	4.6e-77	294.7
ACR08168	385800083	39.3	407	213	5	530	936	4	376	7.9e-77	293.9
ACR08168	300855664	41.4	403	206	6	530	932	4	376	2.3e-76	292.4
ACR08168	28211791	43.6	406	200	11	530	933	4	382	3e-76	292
ACR08168	219853823	41	410	212	5	523	932	6	385	3e-76	292
ACR08168	ETV33113	40.2	408	216	5	530	934	4	386	3.9e-76	291.6
ACR08168	18310238	40.1	411	216	5	527	937	1	381	3.9e-76	291.6
ACR08168	242278382	39.3	407	217	5	527	933	1	377	5.1e-76	291.2
ACR08168	ETV30362	40	408	217	5	530	934	4	386	6.7e-76	290.8
ACR08168	110803846	39.9	411	217	5	527	937	1	381	6.7e-76	290.8
ACR08168	300857137	43.5	395	189	8	530	922	4	366	6.7e-76	290.8
ACR08168	347531038	39.7	418	215	6	527	932	1	393	8.7e-76	290.4
ACR08168	302385238	41.3	409	212	6	527	932	1	384	1.1e-75	290
ACR08168	375255206	36.8	437	270	4	85	520	2	433	1.1e-75	290
ACR08168	120406508	39.1	437	261	3	80	516	4	435	1.5e-75	289.7
ACR08168	153953180	40.9	403	208	5	530	932	4	376	1.9e-75	289.3
ACR08168	238917919	39.6	417	215	7	527	932	7	397	7.4e-75	287.3
ACR08168	110798723	39.4	411	219	5	527	937	1	381	1.3e-74	286.6
ACR08168	145221834	39.3	428	255	3	89	516	10	432	1.6e-74	286.2
ACR08168	188587617	40.7	396	205	5	527	922	1	366	1.6e-74	286.2
ACR08168	315446429	39.3	428	255	3	89	516	10	432	1.6e-74	286.2
ACR08168	310778450	38.6	404	220	6	530	933	4	379	2.2e-74	285.8
ACR08168	312112072	40	408	213	6	530	936	4	380	2.8e-74	285.4
ACR08168	325280700	34.8	437	279	4	85	520	2	433	6.3e-74	284.3
ACR08168	187934513	40.2	396	207	5	527	922	1	366	8.2e-74	283.9
ACR08168	302670784	39.4	416	213	7	530	932	4	393	8.2e-74	283.9
ACR08168	384207514	39.5	405	212	7	530	932	4	377	8.2e-74	283.9
ACR08168	HEH31775	38.3	436	258	5	85	516	36	464	1.1e-73	283.5
ACR08168	296126422	39.4	404	214	6	530	932	4	377	3.1e-73	282
ACR08168	225620679	39.3	405	213	7	530	932	4	377	5.3e-73	281.2
ACR08168	300870698	39.5	405	212	7	530	932	4	377	5.3e-73	281.2
ACR08168	121607654	37.7	427	261	3	90	516	29	450	6.9e-73	280.8
ACR08168	238924582	39	415	216	6	530	932	27	416	6.9e-73	280.8
ACR08168	150016596	39.6	407	216	5	527	933	1	377	9e-73	280.4
ACR08168	150017050	39.8	407	215	5	527	933	1	377	9e-73	280.4
ACR08168	379009964	37.9	409	218	6	529	937	5	377	1.2e-72	280
ACR08168	320160132	39.3	438	261	3	82	518	13	446	1.5e-72	279.6
ACR08168	118444981	40.4	408	210	8	530	937	4	378	1.3e-71	276.6
ACR08168	350272762	38.3	418	221	6	527	932	1	393	3.8e-71	275
ACR08168	257066552	40.2	405	204	7	530	933	6	373	5e-71	274.6
ACR08168	332299644	34.8	437	279	4	85	520	2	433	6.5e-71	274.2
ACR08168	110799615	40.4	396	199	9	530	924	4	363	1.4e-70	273.1
ACR08168	18309874	40.2	396	200	9	530	924	4	363	1.9e-70	272.7
ACR08168	289450214	39.2	411	214	6	527	937	1	375	2.5e-70	272.3
ACR08168	300854374	39.4	411	216	8	527	937	1	378	5.5e-70	271.2
ACR08168	158321420	37.3	451	275	4	82	528	10	456	9.4e-70	270.4
ACR08168	MEH04113	35.4	412	250	8	529	937	17	415	2.1e-69	269.2
ACR08168	300857126	36.6	440	274	3	82	520	10	445	2.1e-69	269.2
ACR08168	385816275	43.3	330	183	2	80	406	17	345	2.7e-69	268.9
ACR08168	150388112	40.2	383	203	6	555	937	27	383	6.1e-69	267.7
ACR08168	352684436	38.1	415	220	6	530	932	4	393	6.1e-69	267.7
ACR08168	328955996	39.3	420	217	9	530	937	4	397	1.4e-68	266.5
ACR08168	169824037	39.4	411	205	8	532	937	8	379	1.8e-68	266.2
ACR08168	347360100	37.5	440	270	3	82	520	10	445	5.1e-68	264.6
ACR08168	257783943	38.2	414	220	8	530	932	4	392	1.1e-67	263.5
ACR08168	302336449	38.3	415	218	9	530	932	4	392	1.1e-67	263.5
ACR08168	153953700	40.4	384	198	6	555	937	49	402	3.3e-67	261.9
ACR08168	219854321	40.4	384	198	6	555	937	49	402	3.3e-67	261.9
ACR08168	325972528	36.8	408	223	6	530	937	6	378	3.3e-67	261.9
ACR08168	126699517	38.7	401	209	9	530	929	4	368	7.4e-67	260.8
ACR08168	242277957	41.7	384	182	6	554	936	26	368	7.4e-67	260.8
ACR08168	375140093	36.2	448	269	8	82	521	10	448	7.4e-67	260.8
ACR08168	187935307	35.5	440	279	3	82	520	10	445	9.7e-67	260.4
ACR08168	188590197	35.5	440	279	3	82	520	10	445	9.7e-67	260.4
ACR08168	189425928	37.5	429	261	4	89	516	19	441	1.3e-66	260
ACR08168	312142572	33.9	446	288	5	84	527	3	443	1.3e-66	260
ACR08168	260683521	38.4	401	210	9	530	929	4	368	1.7e-66	259.6
ACR08168	260687181	38.4	401	210	9	530	929	4	368	1.7e-66	259.6
ACR08168	384361140	38.4	401	210	9	530	929	4	368	1.7e-66	259.6
ACR08168	387818322	36	442	274	4	82	520	10	445	1.7e-66	259.6
ACR08168	148380074	36	442	274	4	82	520	10	445	2.2e-66	259.2
ACR08168	153933385	36	442	274	4	82	520	10	445	2.2e-66	259.2
ACR08168	153937642	36	442	274	4	82	520	10	445	2.2e-66	259.2
ACR08168	197286546	40.5	412	204	9	530	938	4	377	2.8e-66	258.8
ACR08168	153953702	40.3	382	199	7	555	936	49	401	3.7e-66	258.5
ACR08168	170754358	36	442	274	4	82	520	10	445	3.7e-66	258.5
ACR08168	219854323	40.3	382	199	7	555	936	55	407	3.7e-66	258.5
ACR08168	237795543	36.2	442	273	4	82	520	10	445	3.7e-66	258.5
ACR08168	153939778	35.7	442	275	4	82	520	10	445	6.3e-66	257.7
ACR08168	153953703	40.6	382	198	7	555	936	49	401	6.3e-66	257.7
ACR08168	186682489	35.6	444	269	8	85	520	154	588	6.3e-66	257.7
ACR08168	219854324	40.6	382	198	7	555	936	49	401	6.3e-66	257.7
ACR08168	312116112	36.9	444	268	8	89	526	17	454	6.3e-66	257.7
ACR08168	384462423	35.7	442	275	4	82	520	10	445	6.3e-66	257.7
ACR08168	189423254	36.9	404	220	7	530	933	4	372	8.2e-66	257.3
ACR08168	383789371	35.4	443	269	7	89	521	11	446	1.8e-65	256.1
ACR08168	333904290	48.5	297	153	0	81	377	14	310	2.4e-65	255.8
ACR08168	386715670	36.1	404	228	5	530	933	4	377	2.4e-65	255.8
ACR08168	312110934	38.4	393	213	8	530	922	4	367	3.1e-65	255.4
ACR08168	226949402	35.5	442	276	4	82	520	10	445	4.1e-65	255
ACR08168	326793149	37.9	404	214	9	530	932	4	371	4.1e-65	255
ACR08168	336235365	38.4	393	213	8	530	922	4	367	4.1e-65	255
ACR08168	160880782	38.3	405	211	8	530	932	4	371	5.3e-65	254.6
ACR08168	334141516	34.7	435	276	5	85	516	10	439	9.1e-65	253.8
ACR08168	257065239	37.7	416	221	7	533	936	7	396	2e-64	252.7
ACR08168	170759826	35.3	442	277	4	82	520	10	445	2.6e-64	252.3
ACR08168	160879567	37.7	406	212	8	530	933	4	370	3.4e-64	251.9
ACR08168	375258622	35.9	407	226	5	530	936	5	376	4.5e-64	251.5
ACR08168	134301108	39.3	407	214	9	527	933	1	374	7.7e-64	250.8
ACR08168	188589703	37.1	394	219	9	530	922	4	369	7.7e-64	250.8
ACR08168	187933184	36.2	409	232	9	530	937	4	384	1.3e-63	250
ACR08168	350270143	39.2	403	210	10	527	929	1	368	1.7e-63	249.6
ACR08168	374315865	35.4	404	226	5	530	933	6	374	2.2e-63	249.2
ACR08168	146295466	36.5	408	221	7	530	933	6	379	3.8e-63	248.4
ACR08168	78043360	37	411	221	7	530	936	6	382	5e-63	248.1
ACR08168	302336926	36.2	412	220	7	530	937	6	378	8.5e-63	247.3
ACR08168	312126494	36.5	411	223	7	530	936	6	382	1.1e-62	246.9
ACR08168	188588329	39.3	407	201	9	530	929	4	371	1.4e-62	246.5
ACR08168	312792364	36.7	411	222	7	530	936	6	382	1.9e-62	246.1
ACR08168	237809036	36.2	412	228	5	526	937	2	378	3.2e-62	245.4
ACR08168	384122508	60.9	207	81	0	83	289	6	212	3.2e-62	245.4
ACR08168	386317829	35.9	404	223	6	530	933	6	373	3.2e-62	245.4
ACR08168	170759736	38.2	408	210	10	530	932	4	374	4.2e-62	245
ACR08168	226949408	37.9	406	214	9	530	932	4	374	4.2e-62	245
ACR08168	110644708	38.6	420	219	9	524	941	2	384	5.5e-62	244.6
ACR08168	116622209	35.4	446	279	7	79	521	6	445	5.5e-62	244.6
ACR08168	187935338	39.3	407	201	9	530	929	4	371	5.5e-62	244.6
ACR08168	148380081	37.9	406	214	9	530	932	4	374	7.2e-62	244.2
ACR08168	153938770	37.9	406	214	9	530	932	4	374	7.2e-62	244.2
ACR08168	209885857	35.9	437	263	7	89	517	21	448	7.2e-62	244.2
ACR08168	337740563	35.9	437	263	7	89	517	21	448	7.2e-62	244.2
ACR08168	384462430	37.9	406	214	9	530	932	4	374	7.2e-62	244.2
ACR08168	386029580	35.9	437	263	7	89	517	21	448	7.2e-62	244.2
ACR08168	91213913	38.9	414	214	9	530	941	4	380	9.4e-62	243.8
ACR08168	153932720	37.9	406	214	9	530	932	4	374	9.4e-62	243.8
ACR08168	153936239	37.9	406	214	9	530	932	4	374	9.4e-62	243.8
ACR08168	386606946	38.9	414	214	9	530	941	4	380	9.4e-62	243.8
ACR08168	320160870	36.8	410	230	7	528	937	1	381	1.2e-61	243.4
ACR08168	387818329	37.9	406	214	9	530	932	4	374	1.2e-61	243.4
ACR08168	302388326	36.8	400	214	7	535	933	4	365	1.6e-61	243
ACR08168	125717378	39.6	374	193	7	558	929	30	372	3.6e-61	241.9
ACR08168	167040564	35.9	415	226	7	530	936	6	388	3.6e-61	241.9
ACR08168	307724161	35.9	415	226	7	530	936	6	388	3.6e-61	241.9
ACR08168	170757724	37.7	406	215	9	530	932	4	374	4.7e-61	241.5
ACR08168	386626506	38.6	414	215	9	530	941	4	380	4.7e-61	241.5
ACR08168	242277944	33.9	440	286	3	82	520	9	444	6.1e-61	241.1
ACR08168	302385892	40.5	383	196	9	547	929	20	370	6.1e-61	241.1
ACR08168	350269984	35.6	452	268	11	79	516	6	448	7.9e-61	240.7
ACR08168	350271947	35.6	452	268	11	79	516	6	448	7.9e-61	240.7
ACR08168	237795549	37.4	406	216	9	530	932	4	374	1.4e-60	240
ACR08168	375258750	37.9	404	216	9	530	933	4	372	1.4e-60	240
ACR08168	288937366	38.4	409	213	11	530	936	4	375	3.9e-60	238.4
ACR08168	334340649	37.6	407	221	9	527	933	1	374	3.9e-60	238.4
ACR08168	83592240	36.9	404	217	9	530	932	14	380	6.7e-60	237.7
ACR08168	386348952	36.9	404	217	9	530	932	7	373	6.7e-60	237.7
ACR08168	206580901	38.1	409	214	11	530	936	4	375	8.8e-60	237.3
ACR08168	375129471	37.8	410	212	8	530	936	4	373	8.8e-60	237.3
ACR08168	220904637	38.2	380	194	5	554	933	26	364	1.1e-59	236.9
ACR08168	78358307	38.6	378	192	4	555	932	27	364	1.5e-59	236.5
ACR08168	117620564	38.5	408	214	9	530	936	4	375	2e-59	236.1
ACR08168	28211130	37.1	396	211	9	530	922	6	366	2.6e-59	235.7
ACR08168	158321426	37.6	404	219	10	530	933	10	380	2.6e-59	235.7
ACR08168	374296785	37.5	405	215	10	535	937	13	381	7.4e-59	234.2
ACR08168	239816801	36.4	450	261	7	89	521	14	455	1.3e-58	233.4
ACR08168	254559362	34.6	433	272	7	90	517	1	427	1.3e-58	233.4
ACR08168	294677732	37.9	401	207	9	535	932	12	373	1.7e-58	233
ACR08168	302388331	33.4	440	288	3	82	520	16	451	1.7e-58	233
ACR08168	331269922	37.1	394	214	9	530	922	4	364	1.7e-58	233
ACR08168	387888083	38.2	408	215	10	530	936	4	375	1.7e-58	233
ACR08168	331269916	33.3	439	288	3	83	520	1	435	2.2e-58	232.6
ACR08168	218532113	34.2	436	278	6	86	517	18	448	2.8e-58	232.3
ACR08168	325299727	38.5	405	214	7	537	937	11	384	2.8e-58	232.3
ACR08168	188589572	35	403	228	6	535	937	11	379	3.7e-58	231.9
ACR08168	220928513	36	405	225	7	535	939	11	381	3.7e-58	231.9
ACR08168	336248500	37.7	406	214	10	530	933	4	372	4.8e-58	231.5
ACR08168	289434417	37.6	388	206	8	547	932	20	373	6.3e-58	231.1
ACR08168	217964760	37.6	388	206	8	547	932	20	373	8.2e-58	230.7
ACR08168	386007869	37.6	388	206	8	547	932	85	438	8.2e-58	230.7
ACR08168	386026464	37.6	388	206	8	547	932	20	373	8.2e-58	230.7
ACR08168	46907391	37.6	388	206	8	547	932	20	373	1.1e-57	230.3
ACR08168	226223772	37.6	388	206	8	547	932	20	373	1.1e-57	230.3
ACR08168	347548549	37.6	388	206	8	547	932	20	373	1.1e-57	230.3
ACR08168	386731908	37.6	388	206	8	547	932	20	373	1.1e-57	230.3
ACR08168	16803211	37.6	388	206	8	547	932	20	373	1.4e-57	229.9
ACR08168	300857109	36.6	404	223	9	530	933	8	378	1.4e-57	229.9
ACR08168	386043480	37.6	388	206	8	547	932	20	373	1.4e-57	229.9
ACR08168	386050080	37.6	388	206	8	547	932	20	373	1.4e-57	229.9
ACR08168	284801491	37.6	388	206	8	547	932	20	373	1.8e-57	229.6
ACR08168	284994633	37.6	388	206	8	547	932	20	373	1.8e-57	229.6
ACR08168	310829944	35	412	231	9	522	932	2	377	1.8e-57	229.6
ACR08168	352683456	33.8	452	276	11	79	516	6	448	1.8e-57	229.6
ACR08168	386046818	37.6	388	206	8	547	932	20	373	1.8e-57	229.6
ACR08168	386053423	37.6	388	206	8	547	932	20	373	1.8e-57	229.6
ACR08168	16800204	37.4	388	207	8	547	932	20	373	3.1e-57	228.8
ACR08168	336118569	34.7	441	276	9	81	516	14	447	3.1e-57	228.8
ACR08168	115525208	32.7	437	283	7	86	517	15	445	4.1e-57	228.4
ACR08168	89054057	33.8	459	283	9	81	527	5	454	5.3e-57	228
ACR08168	110680121	33.3	453	285	10	85	527	9	454	5.3e-57	228
ACR08168	376262245	35.3	405	228	6	535	939	11	381	5.3e-57	228
ACR08168	116872545	37.2	382	205	7	553	932	25	373	7e-57	227.6
ACR08168	150391569	36	411	226	9	530	937	4	380	9.1e-57	227.3
ACR08168	339503057	32.6	457	291	9	81	527	5	454	1.2e-56	226.9
ACR08168	374322134	37.3	413	217	8	530	936	7	383	1.2e-56	226.9
ACR08168	50119687	35.3	402	221	7	537	933	13	380	1.5e-56	226.5
ACR08168	158319834	38.9	375	197	8	547	921	20	362	2e-56	226.1
ACR08168	161502784	38.1	407	203	12	530	932	4	365	2e-56	226.1
ACR08168	29349175	37.6	404	217	8	537	936	11	383	2.6e-56	225.7
ACR08168	83592266	37.7	406	219	10	530	933	6	379	2.6e-56	225.7
ACR08168	386348978	37.7	406	219	10	530	933	6	379	2.6e-56	225.7
ACR08168	390956873	32.1	446	294	6	79	521	7	446	2.6e-56	225.7
ACR08168	51245674	33.1	435	286	3	82	515	9	439	3.5e-56	225.3
ACR08168	242399431	34.5	412	234	10	527	937	20	396	3.5e-56	225.3
ACR08168	289434411	36	406	215	11	530	932	4	367	7.7e-56	224.2
ACR08168	160879562	33	440	290	3	82	520	10	445	1e-55	223.8
ACR08168	332159022	34.2	403	224	9	536	936	9	372	1e-55	223.8
ACR08168	218705544	40.2	341	158	9	586	922	57	355	1.3e-55	223.4
ACR08168	308050615	37.8	399	206	9	530	922	6	368	1.3e-55	223.4
ACR08168	16800199	36	406	215	11	530	932	4	367	1.7e-55	223
ACR08168	347752562	35.5	409	222	7	530	932	9	381	1.7e-55	223
ACR08168	90422676	37.2	387	206	8	547	932	23	373	3.8e-55	221.9
ACR08168	283785823	39.5	354	168	8	586	935	57	368	3.8e-55	221.9
ACR08168	113868705	33.8	426	274	5	99	520	48	469	5e-55	221.5
ACR08168	384518665	38.6	381	195	11	555	932	27	371	5e-55	221.5
ACR08168	110801934	35.1	399	225	7	537	933	12	378	8.5e-55	220.7
ACR08168	119383764	33.5	442	277	8	83	515	7	440	1.1e-54	220.3
ACR08168	339326747	33.6	426	275	5	99	520	48	469	1.1e-54	220.3
ACR08168	116334183	36.9	385	198	8	553	933	25	368	1.5e-54	219.9
ACR08168	284801486	35.5	406	217	11	530	932	4	367	1.9e-54	219.5
ACR08168	284994628	35.5	406	217	11	530	932	4	367	1.9e-54	219.5
ACR08168	333906687	36.7	390	202	9	552	933	29	381	1.9e-54	219.5
ACR08168	46907384	35.5	406	217	11	530	932	4	367	2.5e-54	219.2
ACR08168	16803206	35.5	406	217	11	530	932	4	367	2.5e-54	219.2
ACR08168	29376191	38.3	381	196	11	555	932	27	371	2.5e-54	219.2
ACR08168	116872540	35.5	406	217	11	530	932	4	367	2.5e-54	219.2
ACR08168	157145053	36.6	407	209	11	530	932	4	365	2.5e-54	219.2
ACR08168	217964765	35.5	406	217	11	530	932	4	367	2.5e-54	219.2
ACR08168	222156769	39.6	341	160	9	586	922	57	355	2.5e-54	219.2
ACR08168	226223767	35.5	406	217	11	530	932	4	367	2.5e-54	219.2
ACR08168	383764538	35.3	408	230	8	528	933	1	376	2.5e-54	219.2
ACR08168	384513313	38.3	381	196	11	555	932	27	371	2.5e-54	219.2
ACR08168	386007864	35.5	406	217	11	530	932	4	367	2.5e-54	219.2
ACR08168	386026459	35.5	406	217	11	530	932	4	367	2.5e-54	219.2
ACR08168	386043475	35.5	406	217	11	530	932	4	367	2.5e-54	219.2
ACR08168	386050075	35.5	406	217	11	530	932	4	367	2.5e-54	219.2
ACR08168	386053418	35.5	406	217	11	530	932	4	367	2.5e-54	219.2
ACR08168	387617371	39.6	341	160	9	586	922	57	355	2.5e-54	219.2
ACR08168	386731903	35.5	406	217	11	530	932	4	367	2.5e-54	219.2
ACR08168	389852166	33.3	409	232	10	530	936	3	372	2.5e-54	219.2
ACR08168	73540570	34.2	436	279	5	89	520	33	464	3.2e-54	218.8
ACR08168	261820157	34.6	402	224	7	537	933	12	379	3.2e-54	218.8
ACR08168	302391754	34	415	232	8	529	937	7	385	3.2e-54	218.8
ACR08168	386046812	35.5	406	217	11	530	932	4	367	3.2e-54	218.8
ACR08168	319795048	35.3	451	265	8	89	521	14	455	4.2e-54	218.4
ACR08168	315230390	32.7	407	239	11	527	933	1	372	4.2e-54	218.4
ACR08168	215487225	39.3	341	161	9	586	922	57	355	5.5e-54	218
ACR08168	338708493	36.1	402	215	8	541	936	17	382	5.5e-54	218
ACR08168	110798613	34.6	399	227	7	537	933	12	378	7.2e-54	217.6
ACR08168	257126533	36.1	382	206	6	555	933	32	378	7.2e-54	217.6
ACR08168	260684527	37.2	401	210	9	527	921	1	365	7.2e-54	217.6
ACR08168	260688185	37.2	401	210	9	527	921	1	365	7.2e-54	217.6
ACR08168	384362177	37.2	401	210	9	527	921	1	365	7.2e-54	217.6
ACR08168	261823332	35.8	402	210	9	534	932	9	365	9.4e-54	217.2
ACR08168	114563963	36.3	413	221	9	530	936	5	381	1.2e-53	216.9
ACR08168	161613341	38.6	350	171	7	586	932	57	365	1.2e-53	216.9
ACR08168	194446766	38.6	350	171	7	586	932	57	365	1.2e-53	216.9
ACR08168	302336025	34.7	398	227	5	535	932	11	375	1.2e-53	216.9
ACR08168	347548544	34.6	405	222	10	530	932	4	367	1.2e-53	216.9
ACR08168	126700627	36.9	398	209	9	530	921	4	365	1.6e-53	216.5
ACR08168	16766278	34.8	402	222	7	537	933	12	378	2.1e-53	216.1
ACR08168	16761751	34.8	402	222	7	537	933	12	378	2.1e-53	216.1
ACR08168	29143235	34.8	402	222	7	537	933	12	378	2.1e-53	216.1
ACR08168	56414922	34.8	402	222	7	537	933	12	378	2.1e-53	216.1
ACR08168	110803754	38.4	375	191	8	552	922	29	367	2.1e-53	216.1
ACR08168	194737275	34.8	402	222	7	537	933	12	378	2.1e-53	216.1
ACR08168	197363850	34.8	402	222	7	537	933	12	378	2.1e-53	216.1
ACR08168	197251560	34.8	402	222	7	537	933	12	378	2.1e-53	216.1
ACR08168	198245557	34.8	402	222	7	537	933	12	378	2.1e-53	216.1
ACR08168	205353915	34.8	402	222	7	537	933	12	378	2.1e-53	216.1
ACR08168	207858238	34.8	402	222	7	537	933	12	378	2.1e-53	216.1
ACR08168	302874385	34.7	406	226	7	537	936	12	384	2.1e-53	216.1
ACR08168	375257117	38.5	353	173	8	586	935	57	368	2.1e-53	216.1
ACR08168	378700885	34.8	402	222	7	537	933	12	378	2.1e-53	216.1
ACR08168	378956600	34.8	402	222	7	537	933	12	378	2.1e-53	216.1
ACR08168	378961050	34.8	402	222	7	537	933	12	378	2.1e-53	216.1
ACR08168	378451734	34.8	402	222	7	537	933	12	378	2.1e-53	216.1
ACR08168	379702231	34.8	402	222	7	537	933	12	378	2.1e-53	216.1
ACR08168	378985565	34.8	402	222	7	537	933	12	378	2.1e-53	216.1
ACR08168	378990296	34.8	402	222	7	537	933	12	378	2.1e-53	216.1
ACR08168	383497643	34.8	402	222	7	537	933	8	374	2.1e-53	216.1
ACR08168	89901636	34.1	416	236	8	530	941	5	386	2.7e-53	215.7
ACR08168	386036342	40	370	175	10	557	922	29	355	2.7e-53	215.7
ACR08168	91793929	37	414	217	11	530	936	5	381	3.6e-53	215.3
ACR08168	121611196	33.9	454	281	6	82	521	10	458	3.6e-53	215.3
ACR08168	157158598	39	341	162	9	586	922	57	355	3.6e-53	215.3
ACR08168	194448349	34.8	402	222	7	537	933	12	378	3.6e-53	215.3
ACR08168	197250550	39.4	340	162	7	586	922	57	355	3.6e-53	215.3
ACR08168	386592665	34.8	402	222	7	537	933	12	378	3.6e-53	215.3
ACR08168	56478056	36	414	221	9	530	936	6	382	4.7e-53	214.9
ACR08168	110799824	38.4	375	191	8	552	922	29	367	4.7e-53	214.9
ACR08168	169829620	33.3	424	243	8	530	948	8	396	4.7e-53	214.9
ACR08168	194445396	34.8	402	222	7	537	933	12	378	4.7e-53	214.9
ACR08168	224584761	34.8	402	222	7	537	933	8	374	4.7e-53	214.9
ACR08168	16765382	36.9	396	203	10	530	922	4	355	6.1e-53	214.5
ACR08168	16760984	38.3	350	172	7	586	932	57	365	6.1e-53	214.5
ACR08168	18309431	38.4	375	191	8	552	922	29	367	6.1e-53	214.5
ACR08168	29141320	38.3	350	172	7	586	932	57	365	6.1e-53	214.5
ACR08168	90423471	34.8	408	228	8	530	933	6	379	6.1e-53	214.5
ACR08168	198245287	38.3	350	172	7	586	932	57	365	6.1e-53	214.5
ACR08168	378699965	36.9	396	203	10	530	922	4	355	6.1e-53	214.5
ACR08168	378958969	38.3	350	172	7	586	932	57	365	6.1e-53	214.5
ACR08168	378450723	36.9	396	203	10	530	922	4	355	6.1e-53	214.5
ACR08168	379701276	36.9	396	203	10	530	922	4	355	6.1e-53	214.5
ACR08168	378984615	36.9	396	203	10	530	922	4	355	6.1e-53	214.5
ACR08168	378989440	36.9	396	203	10	530	922	4	355	6.1e-53	214.5
ACR08168	383496763	36.9	396	203	10	530	922	4	355	6.1e-53	214.5
ACR08168	152971736	39.5	370	177	9	557	922	29	355	8e-53	214.2
ACR08168	262396767	35.5	414	223	8	530	936	5	381	8e-53	214.2
ACR08168	378980439	39.7	370	176	10	557	922	29	355	8e-53	214.2
ACR08168	62180630	38	350	173	7	586	932	57	365	1e-52	213.8
ACR08168	161615905	34.6	402	223	7	537	933	12	378	1e-52	213.8
ACR08168	224583452	38	350	173	7	586	932	57	365	1e-52	213.8
ACR08168	322418736	37.5	387	206	7	552	936	59	411	1e-52	213.8
ACR08168	377810050	37.6	362	184	7	576	933	45	368	1e-52	213.8
ACR08168	194738294	38	350	173	7	586	932	57	365	1.4e-52	213.4
ACR08168	310778307	35.8	385	211	7	554	936	30	380	1.4e-52	213.4
ACR08168	52426380	32.1	402	234	7	537	933	12	379	1.8e-52	213
ACR08168	150015345	34.2	406	227	8	537	936	12	383	1.8e-52	213
ACR08168	253687022	33.8	402	227	7	537	933	12	379	1.8e-52	213
ACR08168	253701530	37.1	388	206	8	552	936	34	386	1.8e-52	213
ACR08168	312113806	35	408	227	8	530	933	6	379	1.8e-52	213
ACR08168	54309683	34.6	413	228	7	530	936	5	381	2.3e-52	212.6
ACR08168	89893847	35.4	381	197	7	551	925	44	381	2.3e-52	212.6
ACR08168	205353195	38	350	173	7	586	932	57	365	2.3e-52	212.6
ACR08168	207857487	38	350	173	7	586	932	57	365	2.3e-52	212.6
ACR08168	238896323	39.7	370	176	10	557	922	29	355	2.3e-52	212.6
ACR08168	378954593	38	350	173	7	586	932	57	365	2.3e-52	212.6
ACR08168	21228871	33.8	417	237	8	525	936	41	423	2.3e-52	212.6
ACR08168	104782026	35.9	398	213	8	542	933	17	378	3e-52	212.2
ACR08168	117618598	35.4	410	223	8	530	933	6	379	3e-52	212.2
ACR08168	145299820	36.3	399	212	8	530	922	6	368	3e-52	212.2
ACR08168	156976638	35	414	225	8	530	936	5	381	3e-52	212.2
ACR08168	197335936	35.1	410	224	8	530	933	4	377	3e-52	212.2
ACR08168	300718472	33.6	390	226	5	545	933	22	379	3e-52	212.2
ACR08168	330808022	35.5	403	216	8	541	936	16	381	3e-52	212.2
ACR08168	375265722	34.5	400	219	8	534	932	9	366	3e-52	212.2
ACR08168	240103629	33.2	410	238	11	527	936	1	374	3e-52	212.2
ACR08168	223478060	32.7	410	240	11	527	936	1	374	3e-52	212.2
ACR08168	34498183	36.4	398	207	9	530	922	6	362	3.9e-52	211.8
ACR08168	91779394	33.6	449	282	7	80	520	17	457	3.9e-52	211.8
ACR08168	150003819	33.4	404	233	6	537	936	12	383	3.9e-52	211.8
ACR08168	170018955	35.4	393	215	7	546	933	21	379	3.9e-52	211.8
ACR08168	187919098	33.9	398	255	5	126	520	65	457	3.9e-52	211.8
ACR08168	197117741	36.9	388	207	8	552	936	34	386	3.9e-52	211.8
ACR08168	269122369	35.9	404	213	9	541	936	18	383	3.9e-52	211.8
ACR08168	326795609	35.5	391	215	8	552	938	29	386	3.9e-52	211.8
ACR08168	59711795	35.1	410	224	8	530	933	4	377	5.2e-52	211.5
ACR08168	74312544	38.7	341	163	9	586	922	57	355	5.2e-52	211.5
ACR08168	161506483	34.8	405	224	7	537	936	12	381	5.2e-52	211.5
ACR08168	170682829	35.6	393	214	7	546	933	21	379	5.2e-52	211.5
ACR08168	194448315	36.6	396	204	10	530	922	4	355	5.2e-52	211.5
ACR08168	374335577	36.9	401	211	9	530	924	6	370	5.2e-52	211.5
ACR08168	383178968	38.7	341	163	9	586	922	57	355	5.2e-52	211.5
ACR08168	378949306	35.5	403	216	8	541	936	16	381	5.2e-52	211.5
ACR08168	386325443	35.5	411	227	8	530	936	5	381	5.2e-52	211.5
ACR08168	386591870	36.6	396	204	10	530	922	4	355	5.2e-52	211.5
ACR08168	60679807	33.4	404	233	6	537	936	12	383	6.7e-52	211.1
ACR08168	160874467	35.5	411	227	8	530	936	5	381	6.7e-52	211.1
ACR08168	294139842	36	411	225	10	530	936	5	381	6.7e-52	211.1
ACR08168	375356646	33.4	404	233	6	537	936	12	383	6.7e-52	211.1
ACR08168	378707714	35.5	411	227	8	530	936	5	381	6.7e-52	211.1
ACR08168	386620367	35.4	393	215	7	546	933	21	379	6.7e-52	211.1
ACR08168	70728779	35	403	218	8	541	936	16	381	8.8e-52	210.7
ACR08168	28871422	35.3	411	228	10	530	936	5	381	8.8e-52	210.7
ACR08168	53711545	33.4	404	233	6	537	936	12	383	8.8e-52	210.7
ACR08168	56413046	37.7	350	174	7	586	932	57	365	8.8e-52	210.7
ACR08168	118580417	36.1	385	210	6	554	936	36	386	8.8e-52	210.7
ACR08168	152999844	34.9	413	227	8	530	936	5	381	8.8e-52	210.7
ACR08168	167623130	36.2	395	214	9	546	936	21	381	8.8e-52	210.7
ACR08168	197361970	37.7	350	174	7	586	932	57	365	8.8e-52	210.7
ACR08168	209695265	36.6	399	211	8	530	922	4	366	8.8e-52	210.7
ACR08168	217974195	34.9	413	227	8	530	936	5	381	8.8e-52	210.7
ACR08168	218701516	35.4	393	215	7	546	933	21	379	8.8e-52	210.7
ACR08168	387830643	35.4	393	215	7	546	933	21	379	8.8e-52	210.7
ACR08168	311279055	38.7	351	169	8	586	932	57	365	8.8e-52	210.7
ACR08168	385815595	41	288	169	1	268	554	1	288	8.8e-52	210.7
ACR08168	386625518	35.4	393	215	7	546	933	21	379	8.8e-52	210.7
ACR08168	345452723	35.4	393	215	7	546	933	20	378	1.1e-51	210.3
ACR08168	15803321	35.4	393	215	7	546	933	21	379	1.1e-51	210.3
ACR08168	15832913	35.4	393	215	7	546	933	21	379	1.1e-51	210.3
ACR08168	82778178	35.4	396	217	7	546	936	21	382	1.1e-51	210.3
ACR08168	388478815	35.4	393	215	7	546	933	21	379	1.1e-51	210.3
ACR08168	126173559	34.9	413	227	8	530	936	5	381	1.1e-51	210.3
ACR08168	157159169	35.4	393	215	7	546	933	20	378	1.1e-51	210.3
ACR08168	170082370	35.4	393	215	7	546	933	21	379	1.1e-51	210.3
ACR08168	209399643	35.4	393	215	7	546	933	21	379	1.1e-51	210.3
ACR08168	209920250	35.4	393	215	7	546	933	20	378	1.1e-51	210.3
ACR08168	218555350	35.4	393	215	7	546	933	21	379	1.1e-51	210.3
ACR08168	218696398	35.4	393	215	7	546	933	21	379	1.1e-51	210.3
ACR08168	218706295	35.4	393	215	7	546	933	21	379	1.1e-51	210.3
ACR08168	238901937	35.4	393	215	7	546	933	21	379	1.1e-51	210.3
ACR08168	254794740	35.4	393	215	7	546	933	21	379	1.1e-51	210.3
ACR08168	260845445	35.4	393	215	7	546	933	21	379	1.1e-51	210.3
ACR08168	260856909	35.4	393	215	7	546	933	21	379	1.1e-51	210.3
ACR08168	260869477	35.4	393	215	7	546	933	21	379	1.1e-51	210.3
ACR08168	291284128	35.4	393	215	7	546	933	21	379	1.1e-51	210.3
ACR08168	383179963	35.4	393	215	7	546	933	20	378	1.1e-51	210.3
ACR08168	378711776	35.4	393	215	7	546	933	20	378	1.1e-51	210.3
ACR08168	386340314	34.9	413	227	8	530	936	5	381	1.1e-51	210.3
ACR08168	386594461	35.4	393	215	7	546	933	20	378	1.1e-51	210.3
ACR08168	387613421	35.4	393	215	7	546	933	21	379	1.1e-51	210.3
ACR08168	386610163	35.4	393	215	7	546	933	20	378	1.1e-51	210.3
ACR08168	387622482	35.4	393	215	7	546	933	20	378	1.1e-51	210.3
ACR08168	386615523	35.4	393	215	7	546	933	20	378	1.1e-51	210.3
ACR08168	387508156	35.4	393	215	7	546	933	20	378	1.1e-51	210.3
ACR08168	386700288	35.4	393	215	7	546	933	20	378	1.1e-51	210.3
ACR08168	386706059	35.4	393	215	7	546	933	21	379	1.1e-51	210.3
ACR08168	386710655	35.4	393	215	7	546	933	20	378	1.1e-51	210.3
ACR08168	387883979	35.4	393	215	7	546	933	21	379	1.1e-51	210.3
ACR08168	326424161	34.4	410	227	7	530	933	5	378	1.5e-51	209.9
ACR08168	37676187	34.4	410	227	7	530	933	5	378	1.5e-51	209.9
ACR08168	113971097	36	411	225	8	530	936	5	381	1.5e-51	209.9
ACR08168	114048331	36	411	225	8	530	936	5	381	1.5e-51	209.9
ACR08168	120599657	35	411	229	9	530	936	5	381	1.5e-51	209.9
ACR08168	146292347	35	411	229	9	530	936	5	381	1.5e-51	209.9
ACR08168	288933736	40	350	166	8	586	932	57	365	1.5e-51	209.9
ACR08168	375133506	36.3	399	212	9	530	922	5	367	1.5e-51	209.9
ACR08168	386313024	35	411	229	9	530	936	5	381	1.5e-51	209.9
ACR08168	LSM44135	34.6	384	211	8	558	937	110	457	2e-51	209.5
ACR08168	117921378	36	411	225	8	530	936	5	381	2e-51	209.5
ACR08168	24373064	35.9	409	228	9	530	936	5	381	2.6e-51	209.1
ACR08168	62181482	34.6	402	221	8	537	933	12	376	2.6e-51	209.1
ACR08168	251786073	35.1	393	216	7	546	933	21	379	2.6e-51	209.1
ACR08168	253772349	35.1	393	216	7	546	933	20	378	2.6e-51	209.1
ACR08168	254162725	35.1	393	216	7	546	933	21	379	2.6e-51	209.1
ACR08168	254289484	35.1	393	216	7	546	933	21	379	2.6e-51	209.1
ACR08168	269119672	35	394	216	9	530	922	4	358	2.6e-51	209.1
ACR08168	320158319	34.1	410	228	7	530	933	5	378	2.6e-51	209.1
ACR08168	332669201	32.9	414	236	8	525	933	3	379	2.6e-51	209.1
ACR08168	28900421	35	411	223	8	530	933	5	378	3.3e-51	208.8
ACR08168	146305455	35.2	381	214	8	555	933	31	380	3.3e-51	208.8
ACR08168	152997353	34.9	384	217	7	552	933	29	381	3.3e-51	208.8
ACR08168	153953372	36	336	181	5	555	889	28	330	3.3e-51	208.8
ACR08168	215488116	35.1	393	216	7	546	933	21	379	3.3e-51	208.8
ACR08168	218549354	42.6	303	131	8	586	884	57	320	3.3e-51	208.8
ACR08168	218676223	35	408	220	9	534	933	8	378	3.3e-51	208.8
ACR08168	219854001	36	336	181	5	555	889	28	330	3.3e-51	208.8
ACR08168	271500365	35.8	413	223	10	530	936	5	381	3.3e-51	208.8
ACR08168	387608437	35.1	385	214	6	551	933	29	379	3.3e-51	208.8
ACR08168	74313371	35.1	393	216	7	546	933	21	379	4.4e-51	208.4
ACR08168	91212167	35.1	393	216	7	546	933	21	379	4.4e-51	208.4
ACR08168	117625027	35.1	393	216	7	546	933	21	379	4.4e-51	208.4
ACR08168	218559787	35.1	393	216	7	546	933	21	379	4.4e-51	208.4
ACR08168	257124879	33.7	410	229	8	530	937	4	372	4.4e-51	208.4
ACR08168	330830422	36.1	399	213	8	530	922	6	368	4.4e-51	208.4
ACR08168	379010497	32.4	395	232	8	527	921	1	360	4.4e-51	208.4
ACR08168	384261766	34.9	410	225	8	530	933	26	399	4.4e-51	208.4
ACR08168	386600792	35.1	393	216	7	546	933	20	378	4.4e-51	208.4
ACR08168	386603147	35.1	393	216	7	546	933	20	378	4.4e-51	208.4
ACR08168	56480184	35.1	393	216	7	546	933	20	378	5.7e-51	208
ACR08168	30064145	35.1	393	216	7	546	933	20	378	5.7e-51	208
ACR08168	56552492	35.1	402	219	8	541	936	17	382	5.7e-51	208
ACR08168	152998039	35.3	380	209	8	558	933	35	381	5.7e-51	208
ACR08168	157162253	35.1	393	216	7	546	933	20	378	5.7e-51	208
ACR08168	206578266	40.4	339	158	8	586	921	57	354	5.7e-51	208
ACR08168	260753844	35.1	402	219	8	541	936	17	382	5.7e-51	208
ACR08168	375263525	34.6	410	226	7	530	933	5	378	5.7e-51	208
ACR08168	378713691	35.1	402	219	8	541	936	17	382	5.7e-51	208
ACR08168	384412442	35.1	402	219	8	541	936	17	382	5.7e-51	208
ACR08168	384544373	35.1	393	216	7	546	933	21	379	5.7e-51	208
ACR08168	386702128	35.1	402	219	8	541	936	17	382	5.7e-51	208
ACR08168	386702136	35.1	402	219	8	541	936	17	382	5.7e-51	208
ACR08168	386702144	35.1	402	219	8	541	936	17	382	5.7e-51	208
ACR08168	386702152	35.1	402	219	8	541	936	17	382	5.7e-51	208
ACR08168	386702160	35.1	402	219	8	541	936	17	382	5.7e-51	208
ACR08168	386702168	35.1	402	219	8	541	936	17	382	5.7e-51	208
ACR08168	386702176	35.1	402	219	8	541	936	17	382	5.7e-51	208
ACR08168	386702184	35.1	402	219	8	541	936	17	382	5.7e-51	208
ACR08168	386702192	35.1	402	219	8	541	936	17	382	5.7e-51	208
ACR08168	386702200	35.1	402	219	8	541	936	17	382	5.7e-51	208
ACR08168	386702208	35.1	402	219	8	541	936	17	382	5.7e-51	208
ACR08168	386702216	35.1	402	219	8	541	936	17	382	5.7e-51	208
ACR08168	386702224	35.1	402	219	8	541	936	17	382	5.7e-51	208
ACR08168	386702232	35.1	402	219	8	541	936	17	382	5.7e-51	208
ACR08168	386702240	35.1	402	219	8	541	936	17	382	5.7e-51	208
ACR08168	386702248	35.1	402	219	8	541	936	17	382	5.7e-51	208
ACR08168	386702256	35.1	402	219	8	541	936	17	382	5.7e-51	208
ACR08168	386702264	35.1	402	219	8	541	936	17	382	5.7e-51	208
ACR08168	386702272	35.1	402	219	8	541	936	17	382	5.7e-51	208
ACR08168	386702280	35.1	402	219	8	541	936	17	382	5.7e-51	208
ACR08168	39934280	35	408	227	7	530	933	6	379	7.4e-51	207.6
ACR08168	71735079	35.9	407	220	11	530	932	5	374	7.4e-51	207.6
ACR08168	242240719	32.8	399	235	5	537	933	12	379	7.4e-51	207.6
ACR08168	269137652	35.2	389	216	6	551	937	28	382	7.4e-51	207.6
ACR08168	387866402	35.2	389	216	6	551	937	28	382	7.4e-51	207.6
ACR08168	26250344	33.9	401	220	9	534	932	9	366	9.7e-51	207.2
ACR08168	117626456	33.9	401	220	9	534	932	9	366	9.7e-51	207.2
ACR08168	192289808	35	408	227	7	530	933	6	379	9.7e-51	207.2
ACR08168	218561263	33.9	401	220	9	534	932	9	366	9.7e-51	207.2
ACR08168	218691107	33.9	401	220	9	534	932	9	366	9.7e-51	207.2
ACR08168	220904624	32.4	435	289	3	82	515	9	439	9.7e-51	207.2
ACR08168	26249204	34.8	385	215	6	551	933	29	379	1.3e-50	206.8
ACR08168	156935979	35.4	410	223	9	530	933	8	381	1.3e-50	206.8
ACR08168	190151019	32.7	404	229	7	537	933	12	379	1.3e-50	206.8
ACR08168	222157485	34.8	385	215	6	551	933	29	379	1.3e-50	206.8
ACR08168	310827335	32.6	402	231	6	537	933	12	378	1.3e-50	206.8
ACR08168	333904291	45.2	230	120	4	436	663	1	226	1.3e-50	206.8
ACR08168	386640279	34.8	385	215	6	551	933	29	379	1.3e-50	206.8
ACR08168	387618066	34.8	385	215	6	551	933	28	378	1.3e-50	206.8
ACR08168	386630538	34.8	385	215	6	551	933	29	379	1.3e-50	206.8
ACR08168	386635458	34.8	385	215	6	551	933	29	379	1.3e-50	206.8
ACR08168	110642940	34.8	385	215	6	551	933	29	379	1.7e-50	206.5
ACR08168	119775589	34.5	411	231	8	530	936	5	381	1.7e-50	206.5
ACR08168	126209153	32.7	404	229	7	537	933	12	379	1.7e-50	206.5
ACR08168	148544940	35.6	407	217	10	530	933	4	368	1.7e-50	206.5
ACR08168	165977124	32.7	404	229	7	537	933	12	379	1.7e-50	206.5
ACR08168	184154277	35.6	407	217	10	530	933	4	368	1.7e-50	206.5
ACR08168	218690922	34.8	385	215	6	551	933	29	379	1.7e-50	206.5
ACR08168	332161165	36.8	367	188	9	527	890	1	326	1.7e-50	206.5
ACR08168	77920437	37.3	391	201	9	552	936	35	387	2.2e-50	206.1
ACR08168	157374397	34.8	411	230	10	530	936	5	381	2.2e-50	206.1
ACR08168	319902786	34.2	404	230	6	537	936	12	383	2.2e-50	206.1
ACR08168	338203276	35.5	408	216	9	530	933	10	374	2.2e-50	206.1
ACR08168	20091453	33.2	416	239	8	526	936	18	399	2.2e-50	206.1
ACR08168	37680359	33.8	408	227	9	534	934	8	379	2.8e-50	205.7
ACR08168	120597248	35.7	401	205	12	527	921	1	354	2.8e-50	205.7
ACR08168	146291309	35.7	401	205	12	527	921	1	354	2.8e-50	205.7
ACR08168	146309608	33.7	383	219	9	554	933	30	380	2.8e-50	205.7
ACR08168	296132376	35.2	384	213	7	555	936	36	385	2.8e-50	205.7
ACR08168	311280557	34.8	388	217	6	551	936	28	381	2.8e-50	205.7
ACR08168	319763534	37.2	398	208	10	530	921	6	367	2.8e-50	205.7
ACR08168	332296788	33.2	386	220	5	551	933	28	378	2.8e-50	205.7
ACR08168	375265737	33.4	398	231	8	539	933	15	381	2.8e-50	205.7
ACR08168	383759693	34.8	408	228	8	530	933	6	379	2.8e-50	205.7
ACR08168	66047214	35.4	407	222	11	530	932	5	374	3.7e-50	205.3
ACR08168	169633297	34.6	408	229	9	530	933	13	386	3.7e-50	205.3
ACR08168	169795577	34.6	408	229	9	530	933	13	386	3.7e-50	205.3
ACR08168	184158615	34.6	408	229	9	530	933	13	386	3.7e-50	205.3
ACR08168	213158481	34.6	408	229	9	530	933	13	386	3.7e-50	205.3
ACR08168	215483066	34.6	408	229	9	530	933	13	386	3.7e-50	205.3
ACR08168	219668215	35.2	381	198	7	551	925	44	381	3.7e-50	205.3
ACR08168	226943509	34.6	384	218	8	552	933	29	381	3.7e-50	205.3
ACR08168	320155919	33.8	408	227	9	534	934	8	379	3.7e-50	205.3
ACR08168	333907029	35.3	382	218	7	552	933	29	381	3.7e-50	205.3
ACR08168	384131399	34.6	408	229	9	530	933	13	386	3.7e-50	205.3
ACR08168	384143696	34.6	408	229	9	530	933	32	405	3.7e-50	205.3
ACR08168	385238035	34.6	408	229	9	530	933	13	386	3.7e-50	205.3
ACR08168	387123467	34.6	408	229	9	530	933	13	386	3.7e-50	205.3
ACR08168	148652878	36.2	387	207	7	555	939	8	356	4.8e-50	204.9
ACR08168	123442958	36.6	361	185	8	527	884	1	320	6.3e-50	204.5
ACR08168	170725720	34.5	411	231	9	530	936	5	381	6.3e-50	204.5
ACR08168	110806740	34.9	393	217	7	546	933	20	378	8.2e-50	204.1
ACR08168	333980311	36.8	389	206	8	552	936	34	386	8.2e-50	204.1
ACR08168	339441672	33.3	417	231	9	529	937	5	382	8.2e-50	204.1
ACR08168	375256987	34.3	402	225	8	537	933	12	379	8.2e-50	204.1
ACR08168	389842786	35.8	386	208	8	552	933	30	379	8.2e-50	204.1
ACR08168	49176377	36.5	386	205	8	552	933	30	379	1.1e-49	203.8
ACR08168	15804130	36.5	386	205	8	552	933	30	379	1.1e-49	203.8
ACR08168	15833720	36.5	386	205	8	552	933	30	379	1.1e-49	203.8
ACR08168	37525510	34.3	388	217	7	538	921	14	367	1.1e-49	203.8
ACR08168	52425857	34.4	389	217	8	552	937	34	387	1.1e-49	203.8
ACR08168	78222264	37.5	373	197	7	552	922	34	372	1.1e-49	203.8
ACR08168	388479651	36.5	386	205	8	552	933	30	379	1.1e-49	203.8
ACR08168	91213104	36.5	386	205	8	552	933	30	379	1.1e-49	203.8
ACR08168	117625869	36.5	386	205	8	552	933	30	379	1.1e-49	203.8
ACR08168	127512098	34.1	413	230	10	530	936	5	381	1.1e-49	203.8
ACR08168	157163068	36.5	386	205	8	552	933	30	379	1.1e-49	203.8
ACR08168	157154897	36.5	386	205	8	552	933	30	379	1.1e-49	203.8
ACR08168	170018181	36.5	386	205	8	552	933	30	379	1.1e-49	203.8
ACR08168	170083098	36.5	386	205	8	552	933	30	379	1.1e-49	203.8
ACR08168	209400248	36.5	386	205	8	552	933	30	379	1.1e-49	203.8
ACR08168	209921057	36.5	386	205	8	552	933	30	379	1.1e-49	203.8
ACR08168	218556151	36.5	386	205	8	552	933	30	379	1.1e-49	203.8
ACR08168	218560664	36.5	386	205	8	552	933	30	379	1.1e-49	203.8
ACR08168	218691876	36.5	386	205	8	552	933	30	379	1.1e-49	203.8
ACR08168	218697307	36.5	386	205	8	552	933	30	379	1.1e-49	203.8
ACR08168	222158297	36.5	386	205	8	552	933	30	379	1.1e-49	203.8
ACR08168	238902679	36.5	386	205	8	552	933	30	379	1.1e-49	203.8
ACR08168	251786837	36.5	386	205	8	552	933	30	379	1.1e-49	203.8
ACR08168	253771572	36.5	386	205	8	552	933	30	379	1.1e-49	203.8
ACR08168	254163516	36.5	386	205	8	552	933	30	379	1.1e-49	203.8
ACR08168	254290266	36.5	386	205	8	552	933	30	379	1.1e-49	203.8
ACR08168	254795543	36.5	386	205	8	552	933	30	379	1.1e-49	203.8
ACR08168	260846696	36.5	386	205	8	552	933	30	379	1.1e-49	203.8
ACR08168	260858015	36.5	386	205	8	552	933	30	379	1.1e-49	203.8
ACR08168	260870320	36.5	386	205	8	552	933	30	379	1.1e-49	203.8
ACR08168	387831478	36.5	386	205	8	552	933	30	379	1.1e-49	203.8
ACR08168	291284960	36.5	386	205	8	552	933	30	379	1.1e-49	203.8
ACR08168	307129416	33.6	402	228	7	537	933	12	379	1.1e-49	203.8
ACR08168	375135202	34.1	408	231	9	530	933	13	386	1.1e-49	203.8
ACR08168	379012375	32.6	405	235	7	533	933	8	378	1.1e-49	203.8
ACR08168	378710971	36.5	386	205	8	552	933	30	379	1.1e-49	203.8
ACR08168	386593703	36.5	386	205	8	552	933	30	379	1.1e-49	203.8
ACR08168	386601627	36.5	386	205	8	552	933	30	379	1.1e-49	203.8
ACR08168	386606184	36.5	386	205	8	552	933	30	379	1.1e-49	203.8
ACR08168	387614258	36.5	386	205	8	552	933	30	379	1.1e-49	203.8
ACR08168	387618892	36.5	386	205	8	552	933	30	379	1.1e-49	203.8
ACR08168	386610960	36.5	386	205	8	552	933	30	379	1.1e-49	203.8
ACR08168	387623244	36.5	386	205	8	552	933	30	379	1.1e-49	203.8
ACR08168	386616390	36.5	386	205	8	552	933	30	379	1.1e-49	203.8
ACR08168	386621276	36.5	386	205	8	552	933	30	379	1.1e-49	203.8
ACR08168	387508994	36.5	386	205	8	552	933	30	379	1.1e-49	203.8
ACR08168	386699454	36.5	386	205	8	552	933	30	379	1.1e-49	203.8
ACR08168	386706859	36.5	386	205	8	552	933	30	379	1.1e-49	203.8
ACR08168	386711482	36.5	386	205	8	552	933	30	379	1.1e-49	203.8
ACR08168	387884767	36.5	386	205	8	552	933	30	379	1.1e-49	203.8
ACR08168	14521510	33.4	398	224	12	541	936	14	372	1.1e-49	203.8
ACR08168	110643834	36.5	386	205	8	552	933	30	379	1.4e-49	203.4
ACR08168	170680821	36.5	386	205	8	552	933	30	379	1.4e-49	203.4
ACR08168	212634161	35.7	395	216	9	546	936	21	381	1.4e-49	203.4
ACR08168	215488872	36.5	386	205	8	552	933	30	379	1.4e-49	203.4
ACR08168	24114857	37.4	374	194	8	552	921	30	367	1.8e-49	203
ACR08168	26250232	36.3	386	206	8	552	933	30	379	1.8e-49	203
ACR08168	30065133	37.4	374	194	8	552	921	30	367	1.8e-49	203
ACR08168	50085150	34.3	411	232	8	530	936	13	389	1.8e-49	203
ACR08168	157960980	36.2	395	214	9	546	936	21	381	1.8e-49	203
ACR08168	296139916	36.2	384	210	8	552	933	30	380	1.8e-49	203
ACR08168	299769574	34.3	408	230	9	530	933	13	386	1.8e-49	203
ACR08168	384545163	37.4	374	194	8	552	921	30	367	1.8e-49	203
ACR08168	386309072	36.5	367	189	9	527	890	1	326	1.8e-49	203
ACR08168	387609326	36.3	386	206	8	552	933	30	379	1.8e-49	203
ACR08168	386641200	36.3	386	206	8	552	933	30	379	1.8e-49	203
ACR08168	386631505	36.3	386	206	8	552	933	30	379	1.8e-49	203
ACR08168	386636425	36.3	386	206	8	552	933	30	379	1.8e-49	203
ACR08168	110807737	37.4	374	194	8	552	921	30	367	2.4e-49	202.6
ACR08168	377808425	32.7	455	288	8	79	525	17	461	2.4e-49	202.6
ACR08168	384209072	33.9	380	217	7	555	933	27	373	2.4e-49	202.6
ACR08168	212224085	31.7	410	243	12	527	936	1	373	2.4e-49	202.6
ACR08168	150389444	35.5	391	210	9	551	936	33	386	3.1e-49	202.2
ACR08168	157963971	34.3	408	231	8	530	933	5	379	3.1e-49	202.2
ACR08168	197284552	33.6	411	235	10	530	936	6	382	3.1e-49	202.2
ACR08168	237807945	35.6	385	205	8	555	933	32	379	3.1e-49	202.2
ACR08168	242239213	35	411	229	8	530	936	6	382	3.1e-49	202.2
ACR08168	312110932	33.5	397	242	7	90	479	40	421	3.1e-49	202.2
ACR08168	341581155	31.9	411	244	12	527	937	1	375	3.1e-49	202.2
ACR08168	77457538	33.3	414	232	8	530	936	5	381	4.1e-49	201.8
ACR08168	167622024	34.3	408	231	8	530	933	5	379	4.1e-49	201.8
ACR08168	218707226	36.3	386	206	8	552	933	30	379	4.1e-49	201.8
ACR08168	77920099	33.6	408	236	8	530	933	7	383	5.3e-49	201.4
ACR08168	82545951	36.3	386	206	8	552	933	30	379	5.3e-49	201.4
ACR08168	114564596	34.5	411	232	8	530	936	5	382	5.3e-49	201.4
ACR08168	187730580	36.3	386	206	8	552	933	30	379	5.3e-49	201.4
ACR08168	206580795	34.6	393	218	6	546	933	20	378	5.3e-49	201.4
ACR08168	251789466	35.4	413	225	10	530	936	5	381	5.3e-49	201.4
ACR08168	328956226	33.2	404	230	6	537	933	11	381	5.3e-49	201.4
ACR08168	336235364	33.2	397	243	7	90	479	40	421	5.3e-49	201.4
ACR08168	374324972	33.5	409	232	8	530	933	6	379	5.3e-49	201.4
ACR08168	386626413	36.3	386	206	8	552	933	30	379	5.3e-49	201.4
ACR08168	109897803	35.4	401	217	9	530	924	5	369	7e-49	201.1
ACR08168	218702359	37.2	374	195	8	552	921	30	367	7e-49	201.1
ACR08168	226942945	34	400	226	9	541	936	16	381	7e-49	201.1
ACR08168	167625941	35.8	397	218	8	530	922	5	368	9.1e-49	200.7
ACR08168	218550867	36	386	207	8	552	933	30	379	9.1e-49	200.7
ACR08168	251791008	33.2	404	227	8	537	933	12	379	9.1e-49	200.7
ACR08168	271499199	32.6	402	232	6	537	933	12	379	9.1e-49	200.7
ACR08168	297626098	35.4	384	211	9	542	922	12	361	9.1e-49	200.7
ACR08168	389867399	33.5	403	227	8	537	933	12	379	9.1e-49	200.7
ACR08168	157148339	34.6	393	218	8	546	933	20	378	1.2e-48	200.3
ACR08168	269138126	34.4	410	227	9	530	933	6	379	1.2e-48	200.3
ACR08168	387866858	34.4	410	227	9	530	933	6	379	1.2e-48	200.3
ACR08168	118578993	33.6	408	233	7	530	933	10	383	1.6e-48	199.9
ACR08168	238896271	34.6	393	218	6	546	933	20	378	1.6e-48	199.9
ACR08168	239904828	33.7	419	246	7	522	936	2	392	1.6e-48	199.9
ACR08168	288933786	34.6	393	218	6	546	933	20	378	1.6e-48	199.9
ACR08168	300722480	35.4	398	215	10	530	921	6	367	1.6e-48	199.9
ACR08168	328958645	35	400	225	10	537	933	13	380	1.6e-48	199.9
ACR08168	386036292	34.6	393	218	6	546	933	20	378	1.6e-48	199.9
ACR08168	146309809	35.6	410	222	10	530	933	6	379	2e-48	199.5
ACR08168	258516118	35	389	213	7	552	936	34	386	2e-48	199.5
ACR08168	307131276	34.9	413	227	9	530	936	5	381	2e-48	199.5
ACR08168	375263388	34	412	221	13	534	934	8	379	2e-48	199.5
ACR08168	387890240	34.4	416	231	9	527	936	1	380	2e-48	199.5
ACR08168	387892591	34.1	402	221	8	542	936	17	381	2e-48	199.5
ACR08168	46580810	34.8	385	219	7	552	933	34	389	2.6e-48	199.1
ACR08168	120601873	34.8	385	219	7	552	933	34	389	2.6e-48	199.1
ACR08168	152971672	34.6	393	218	6	546	933	16	374	2.6e-48	199.1
ACR08168	218885425	35.1	385	218	7	552	933	34	389	2.6e-48	199.1
ACR08168	300869777	33.1	405	234	7	537	937	11	382	2.6e-48	199.1
ACR08168	312112413	34	406	234	6	530	933	7	380	2.6e-48	199.1
ACR08168	336236863	34	406	234	6	530	933	7	380	2.6e-48	199.1
ACR08168	387154072	34.8	385	219	7	552	933	34	389	2.6e-48	199.1
ACR08168	260595926	35.2	386	210	8	552	933	30	379	3.5e-48	198.7
ACR08168	290473984	34.8	394	223	8	530	921	6	367	3.5e-48	198.7
ACR08168	386019185	34.5	385	217	8	552	933	29	381	3.5e-48	198.7
ACR08168	18976980	31.6	405	238	9	530	933	2	368	3.5e-48	198.7
ACR08168	333904292	45.6	237	123	3	701	937	1	231	4.5e-48	198.4
ACR08168	378980389	34.4	393	219	6	546	933	20	378	4.5e-48	198.4
ACR08168	134300116	34.5	388	217	7	552	936	34	387	5.9e-48	198
ACR08168	152978087	32.9	416	235	9	529	937	4	382	5.9e-48	198
ACR08168	157149205	34.6	416	227	10	530	939	45	421	5.9e-48	198
ACR08168	229588941	33.4	413	233	7	530	936	5	381	5.9e-48	198
ACR08168	238923471	32.6	402	230	6	537	933	12	377	5.9e-48	198
ACR08168	269121820	34.5	414	229	12	530	937	5	382	5.9e-48	198
ACR08168	319789882	33.9	407	221	11	532	932	6	370	5.9e-48	198
ACR08168	14590616	32.3	384	219	11	555	936	28	372	5.9e-48	198
ACR08168	237808454	39.1	299	153	6	530	827	4	274	7.7e-48	197.6
ACR08168	269120463	34.6	387	211	8	552	933	30	379	7.7e-48	197.6
ACR08168	339492607	34.4	384	219	8	552	933	29	381	7.7e-48	197.6
ACR08168	374331261	32.6	384	226	8	552	933	29	381	7.7e-48	197.6
ACR08168	77917871	33.7	413	236	8	525	933	8	386	1e-47	197.2
ACR08168	238918818	34.1	410	228	9	530	933	6	379	1e-47	197.2
ACR08168	379010181	32.3	387	219	8	547	932	21	365	1e-47	197.2
ACR08168	ENG04380	35.1	385	206	10	552	929	95	442	1.3e-47	196.8
ACR08168	51244886	33.5	412	234	9	530	933	11	390	1.3e-47	196.8
ACR08168	222053378	35.9	384	210	7	552	933	34	383	1.3e-47	196.8
ACR08168	336247727	35.2	398	216	9	530	921	6	367	1.3e-47	196.8
ACR08168	374996758	34.3	382	208	9	547	925	40	381	1.3e-47	196.8
ACR08168	295696636	33.3	411	235	9	530	936	6	381	1.7e-47	196.4
ACR08168	302335118	34.9	387	200	11	554	938	26	362	1.7e-47	196.4
ACR08168	334342341	30.3	442	294	8	89	521	13	449	1.7e-47	196.4
ACR08168	383191735	32.6	408	236	9	534	936	8	381	1.7e-47	196.4
ACR08168	308068593	32.3	405	235	8	534	933	9	379	2.2e-47	196.1
ACR08168	325295143	44.1	272	130	5	558	825	38	291	2.2e-47	196.1
ACR08168	333980433	34.1	387	214	8	552	933	30	380	2.2e-47	196.1
ACR08168	256831086	35	389	213	8	552	933	34	389	2.9e-47	195.7
ACR08168	322834535	32.6	408	236	9	534	936	8	381	2.9e-47	195.7
ACR08168	345297333	35.5	386	209	8	552	933	30	379	2.9e-47	195.7
ACR08168	374995400	33.2	377	211	8	551	925	44	381	2.9e-47	195.7
ACR08168	384259757	32.6	408	236	9	534	936	8	381	2.9e-47	195.7
ACR08168	57640943	35.5	344	188	10	593	936	65	374	2.9e-47	195.7
ACR08168	78358562	34.1	384	223	7	552	933	34	389	3.8e-47	195.3
ACR08168	118579324	34.1	387	219	6	552	936	34	386	3.8e-47	195.3
ACR08168	258542483	33	406	237	8	532	933	6	380	3.8e-47	195.3
ACR08168	302342691	26.3	782	473	22	179	909	145	874	3.8e-47	195.3
ACR08168	339322658	33.3	411	236	8	530	936	13	389	3.8e-47	195.3
ACR08168	383756239	35.3	374	198	7	555	925	56	388	3.8e-47	195.3
ACR08168	384050921	33	406	237	8	532	933	6	380	3.8e-47	195.3
ACR08168	384042404	33	406	237	8	532	933	6	380	3.8e-47	195.3
ACR08168	384063196	33	406	237	8	532	933	6	380	3.8e-47	195.3
ACR08168	384054029	33	406	237	8	532	933	6	380	3.8e-47	195.3
ACR08168	384057263	33	406	237	8	532	933	6	380	3.8e-47	195.3
ACR08168	384059904	33	406	237	8	532	933	6	380	3.8e-47	195.3
ACR08168	19703444	35.3	394	209	11	530	921	4	353	5e-47	194.9
ACR08168	93006254	36.1	388	204	10	552	932	69	419	5e-47	194.9
ACR08168	147676941	34.4	384	216	6	552	933	34	383	5e-47	194.9
ACR08168	157377363	36.6	374	202	7	551	922	28	368	5e-47	194.9
ACR08168	157371893	35.3	399	214	11	530	921	6	367	5e-47	194.9
ACR08168	332140801	34	382	213	8	558	934	35	382	5e-47	194.9
ACR08168	326789653	32.8	408	237	8	530	933	5	379	5e-47	194.9
ACR08168	118470966	34.1	390	220	8	552	937	29	385	6.5e-47	194.5
ACR08168	148655854	30.5	413	250	9	530	937	7	387	6.5e-47	194.5
ACR08168	296127512	33.2	389	225	6	551	937	27	382	6.5e-47	194.5
ACR08168	77917867	34.6	384	215	7	552	933	37	386	8.5e-47	194.1
ACR08168	148264466	36.2	373	202	7	552	922	34	372	8.5e-47	194.1
ACR08168	161505791	35.2	386	210	8	552	933	30	379	8.5e-47	194.1
ACR08168	220905205	33.1	408	241	7	530	933	16	395	8.5e-47	194.1
ACR08168	290473483	31.3	450	283	8	81	520	15	448	8.5e-47	194.1
ACR08168	297582964	33.4	380	216	7	552	931	46	388	8.5e-47	194.1
ACR08168	332671487	30.4	411	250	7	525	933	3	379	8.5e-47	194.1
ACR08168	340001187	35	386	211	8	552	933	30	379	8.5e-47	194.1
ACR08168	56459904	34.4	389	215	8	549	933	26	378	1.1e-46	193.7
ACR08168	77919193	34.6	384	215	7	552	933	37	386	1.1e-46	193.7
ACR08168	126642143	34.7	377	210	8	559	933	1	343	1.1e-46	193.7
ACR08168	146280888	34.1	384	220	8	552	933	29	381	1.1e-46	193.7
ACR08168	147677186	34.8	385	214	9	552	933	30	380	1.1e-46	193.7
ACR08168	156974813	41.5	299	158	5	543	839	38	321	1.1e-46	193.7
ACR08168	238024130	34.6	407	225	10	530	932	13	382	1.1e-46	193.7
ACR08168	258404337	34.8	385	219	7	552	933	34	389	1.1e-46	193.7
ACR08168	384134336	32.9	413	244	8	530	939	5	387	1.1e-46	193.7
ACR08168	87200808	32.6	408	237	9	534	935	7	382	1.5e-46	193.4
ACR08168	111021519	33.3	393	223	8	546	933	23	381	1.5e-46	193.4
ACR08168	182677174	34.3	391	222	6	552	939	29	387	1.5e-46	193.4
ACR08168	194735387	34.7	386	212	8	552	933	30	379	1.5e-46	193.4
ACR08168	253990356	33.5	385	218	7	541	921	35	385	1.5e-46	193.4
ACR08168	384209294	32.3	405	237	7	537	937	11	382	1.9e-46	193
ACR08168	18309067	35.5	361	199	9	555	913	31	359	2.5e-46	192.6
ACR08168	71065602	35.1	390	209	9	552	934	69	421	2.5e-46	192.6
ACR08168	110799131	35.5	361	199	9	555	913	31	359	2.5e-46	192.6
ACR08168	119963291	33.7	403	229	10	534	932	22	390	2.5e-46	192.6
ACR08168	226363872	33.7	392	223	8	546	933	23	381	2.5e-46	192.6
ACR08168	260595945	31.9	423	249	8	519	936	2	390	2.5e-46	192.6
ACR08168	332685966	32.6	399	236	7	537	933	13	380	2.5e-46	192.6
ACR08168	148654093	35	391	215	8	552	938	66	421	3.2e-46	192.2
ACR08168	258510455	32.9	413	244	8	530	939	5	387	3.2e-46	192.2
ACR08168	302336173	33.6	387	218	7	552	933	30	382	3.2e-46	192.2
ACR08168	347530829	33	382	217	5	555	933	32	377	3.2e-46	192.2
ACR08168	294155319	31.3	402	242	6	534	933	9	378	4.2e-46	191.8
ACR08168	296132157	32.2	413	242	8	90	479	43	440	4.2e-46	191.8
ACR08168	310779093	32.9	410	235	8	530	933	6	381	4.2e-46	191.8
ACR08168	334339960	35.2	381	210	8	552	929	34	380	4.2e-46	191.8
ACR08168	348028737	34.2	383	215	11	555	933	11	360	4.2e-46	191.8
ACR08168	147676845	34.6	413	231	9	530	936	5	384	5.5e-46	191.4
ACR08168	310828333	33.3	411	225	9	526	932	10	375	5.5e-46	191.4
ACR08168	333923851	33.2	385	220	7	552	933	34	384	5.5e-46	191.4
ACR08168	283787777	33.5	418	229	10	530	939	6	382	7.2e-46	191
ACR08168	320353741	33.5	388	226	7	552	936	34	392	7.2e-46	191
ACR08168	320354189	33.5	388	226	7	552	936	34	392	7.2e-46	191
ACR08168	374993969	34.3	391	217	8	550	936	32	386	7.2e-46	191
ACR08168	374301216	34.5	394	217	9	547	933	30	389	7.2e-46	191
ACR08168	218781424	26.5	780	461	22	179	909	145	861	9.4e-46	190.7
ACR08168	239906732	32.7	410	237	7	532	936	13	388	9.4e-46	190.7
ACR08168	312112641	32.8	406	235	9	532	933	7	378	9.4e-46	190.7
ACR08168	331270130	31.8	406	240	9	532	933	7	379	9.4e-46	190.7
ACR08168	333894746	33	382	217	8	558	936	36	381	9.4e-46	190.7
ACR08168	336237103	32.8	406	235	9	532	933	7	378	9.4e-46	190.7
ACR08168	304315121	31.9	383	221	8	552	933	30	373	9.4e-46	190.7
ACR08168	71280666	32.7	385	224	7	552	933	29	381	1.2e-45	190.3
ACR08168	28898199	40.4	285	157	4	546	830	41	312	1.2e-45	190.3
ACR08168	156741967	30	413	252	9	530	937	7	387	1.2e-45	190.3
ACR08168	219666259	29.2	445	300	8	86	521	48	486	1.2e-45	190.3
ACR08168	89892990	29.2	445	300	8	86	521	21	459	1.6e-45	189.9
ACR08168	159900861	31.4	404	240	7	530	929	7	377	1.6e-45	189.9
ACR08168	379727966	31.6	399	240	6	537	933	13	380	1.6e-45	189.9
ACR08168	374996159	32.1	392	222	9	554	936	33	389	2.1e-45	189.5
ACR08168	387887427	33.7	410	229	9	534	936	8	381	2.1e-45	189.5
ACR08168	26248820	32.6	420	239	6	521	936	24	403	2.7e-45	189.1
ACR08168	91211782	32.6	420	239	6	521	936	24	403	2.7e-45	189.1
ACR08168	117624649	32.6	420	239	6	521	936	24	403	2.7e-45	189.1
ACR08168	148263267	35.2	383	209	8	552	932	34	379	2.7e-45	189.1
ACR08168	218559389	32.6	420	239	6	521	936	15	394	2.7e-45	189.1
ACR08168	222157167	33.3	421	235	8	521	936	15	394	2.7e-45	189.1
ACR08168	226314237	31.7	407	240	7	534	936	9	381	2.7e-45	189.1
ACR08168	268679207	30.9	385	229	6	552	936	35	382	2.7e-45	189.1
ACR08168	292488417	63.9	155	56	0	83	237	6	160	2.7e-45	189.1
ACR08168	387608098	32.4	420	240	7	521	936	15	394	2.7e-45	189.1
ACR08168	386600391	32.6	420	239	6	521	936	15	394	2.7e-45	189.1
ACR08168	386639991	32.6	420	239	6	521	936	15	394	2.7e-45	189.1
ACR08168	386603501	32.6	420	239	6	521	936	15	394	2.7e-45	189.1
ACR08168	387617776	33.3	421	235	8	521	936	15	394	2.7e-45	189.1
ACR08168	386630228	32.6	420	239	6	521	936	24	403	2.7e-45	189.1
ACR08168	386635148	32.6	420	239	6	521	936	24	403	2.7e-45	189.1
ACR08168	90111438	32.4	420	240	7	521	936	15	394	3.6e-45	188.7
ACR08168	15802975	32.6	420	239	7	521	936	24	403	3.6e-45	188.7
ACR08168	38704087	32.6	420	239	7	521	936	15	394	3.6e-45	188.7
ACR08168	28210248	31.2	407	238	11	536	934	12	384	3.6e-45	188.7
ACR08168	388478488	32.4	420	240	7	521	936	15	394	3.6e-45	188.7
ACR08168	156935957	31.9	408	239	8	534	936	8	381	3.6e-45	188.7
ACR08168	167629060	34.2	368	204	7	555	921	29	359	3.6e-45	188.7
ACR08168	170082062	32.4	420	240	7	521	936	15	394	3.6e-45	188.7
ACR08168	209395898	32.6	420	239	7	521	936	15	394	3.6e-45	188.7
ACR08168	215487754	32.6	420	239	6	521	936	15	394	3.6e-45	188.7
ACR08168	238901616	32.4	420	240	7	521	936	15	394	3.6e-45	188.7
ACR08168	254794397	32.6	420	239	7	521	936	15	394	3.6e-45	188.7
ACR08168	291283672	32.6	420	239	7	521	936	24	403	3.6e-45	188.7
ACR08168	336124136	34.4	387	215	10	550	933	47	397	3.6e-45	188.7
ACR08168	386594780	32.4	420	240	7	521	936	15	394	3.6e-45	188.7
ACR08168	387612996	32.4	420	240	7	521	936	15	394	3.6e-45	188.7
ACR08168	387622151	32.4	420	240	7	521	936	15	394	3.6e-45	188.7
ACR08168	387507816	32.6	420	239	7	521	936	15	394	3.6e-45	188.7
ACR08168	386705721	32.4	420	240	7	521	936	15	394	3.6e-45	188.7
ACR08168	387883645	32.6	420	239	7	521	936	15	394	3.6e-45	188.7
ACR08168	218548114	32.6	420	239	7	521	936	15	394	4.7e-45	188.3
ACR08168	304310124	34	368	204	7	532	890	76	413	4.7e-45	188.3
ACR08168	331267151	36	386	209	7	552	933	28	379	4.7e-45	188.3
ACR08168	74312978	32.4	420	240	7	521	936	24	403	6.1e-45	188
ACR08168	83720772	34	388	218	8	552	936	284	636	6.1e-45	188
ACR08168	110642625	32.4	420	240	7	521	936	15	394	6.1e-45	188
ACR08168	157161912	32.4	420	240	7	521	936	15	394	6.1e-45	188
ACR08168	157154795	32.4	420	240	7	521	936	15	394	6.1e-45	188
ACR08168	170019263	32.4	420	240	7	521	936	15	394	6.1e-45	188
ACR08168	251785779	32.4	420	240	7	521	936	15	394	6.1e-45	188
ACR08168	253772656	32.4	420	240	7	521	936	15	394	6.1e-45	188
ACR08168	254162427	32.4	420	240	7	521	936	15	394	6.1e-45	188
ACR08168	254289188	32.4	420	240	7	521	936	15	394	6.1e-45	188
ACR08168	383179459	32.4	420	240	7	521	936	15	394	6.1e-45	188
ACR08168	336253689	34	373	215	6	537	904	22	368	6.1e-45	188
ACR08168	161502389	31.8	418	245	7	521	936	15	394	8e-45	187.6
ACR08168	163848215	31.8	390	231	8	551	937	30	387	8e-45	187.6
ACR08168	170681253	32.6	420	239	6	521	936	15	394	8e-45	187.6
ACR08168	222526123	31.8	390	231	8	551	937	30	387	8e-45	187.6
ACR08168	300856752	31.9	383	222	8	554	933	31	377	8e-45	187.6
ACR08168	330819950	33.8	397	225	9	530	922	13	375	8e-45	187.6
ACR08168	378980016	32.3	418	243	7	521	936	15	394	8e-45	187.6
ACR08168	170750185	34.5	386	216	8	552	933	29	381	1e-44	187.2
ACR08168	260856545	32.4	420	240	7	521	936	15	394	1e-44	187.2
ACR08168	260869140	32.4	420	240	7	521	936	15	394	1e-44	187.2
ACR08168	326802639	31.1	402	238	7	537	933	12	379	1e-44	187.2
ACR08168	386615102	32.1	420	241	7	521	936	15	394	1e-44	187.2
ACR08168	152972007	33.6	402	227	9	527	922	5	372	1.4e-44	186.8
ACR08168	206581077	33.6	402	227	9	527	922	5	372	1.4e-44	186.8
ACR08168	209919925	32.4	420	240	7	521	936	15	394	1.4e-44	186.8
ACR08168	218554976	32.4	420	240	7	521	936	15	394	1.4e-44	186.8
ACR08168	218690579	32.4	420	240	6	521	936	15	394	1.4e-44	186.8
ACR08168	218696079	32.4	420	240	7	521	936	15	394	1.4e-44	186.8
ACR08168	238896585	33.6	402	227	9	527	922	5	372	1.4e-44	186.8
ACR08168	260845084	32.4	420	240	7	521	936	15	394	1.4e-44	186.8
ACR08168	297626114	32.7	407	256	8	79	479	33	427	1.4e-44	186.8
ACR08168	336247988	32.1	386	222	8	555	936	32	381	1.4e-44	186.8
ACR08168	378980780	33.6	402	227	9	527	922	5	372	1.4e-44	186.8
ACR08168	378712090	32.4	420	240	7	521	936	15	394	1.4e-44	186.8
ACR08168	386609851	32.4	420	240	7	521	936	15	394	1.4e-44	186.8
ACR08168	386700607	32.4	420	240	7	521	936	15	394	1.4e-44	186.8
ACR08168	386710340	32.4	420	240	7	521	936	15	394	1.4e-44	186.8
ACR08168	152996312	32.6	389	222	7	553	937	31	383	1.8e-44	186.4
ACR08168	258651014	31.8	406	240	8	530	932	30	401	1.8e-44	186.4
ACR08168	310778274	32	412	224	9	530	929	5	372	1.8e-44	186.4
ACR08168	347529189	33.6	387	218	9	552	933	29	381	1.8e-44	186.4
ACR08168	152971318	32.3	418	243	7	521	936	15	394	2.3e-44	186
ACR08168	194398423	35.2	386	212	7	552	933	28	379	2.3e-44	186
ACR08168	226366616	34.1	387	216	9	552	933	29	381	2.3e-44	186
ACR08168	237807818	33.5	412	222	9	534	933	8	379	2.3e-44	186
ACR08168	387830358	32.1	420	241	6	521	936	15	394	2.3e-44	186
ACR08168	386035942	32.3	418	243	7	521	936	15	394	2.3e-44	186
ACR08168	386620048	32.1	420	241	6	521	936	15	394	2.3e-44	186
ACR08168	387880246	35.8	386	210	8	552	933	28	379	2.3e-44	186
ACR08168	161505445	32.6	386	220	8	555	936	34	383	3e-44	185.7
ACR08168	238892314	31.6	408	240	9	534	936	8	381	3e-44	185.7
ACR08168	375258233	31.5	410	238	9	534	936	8	381	3e-44	185.7
ACR08168	56412655	31.6	418	246	7	521	936	15	394	4e-44	185.3
ACR08168	89893311	32.6	384	223	6	552	933	34	383	4e-44	185.3
ACR08168	148259262	33	385	225	8	552	933	29	383	4e-44	185.3
ACR08168	197361590	31.6	418	246	7	521	936	15	394	4e-44	185.3
ACR08168	197249493	31.6	418	246	7	521	936	15	394	4e-44	185.3
ACR08168	207857873	31.6	418	246	7	521	936	15	394	4e-44	185.3
ACR08168	219666582	32.6	384	223	6	552	933	34	383	4e-44	185.3
ACR08168	239906306	33.9	387	226	7	552	936	34	392	4e-44	185.3
ACR08168	326402416	33	385	225	8	552	933	29	383	4e-44	185.3
ACR08168	357419058	33.1	362	228	7	126	483	80	431	4e-44	185.3
ACR08168	76812055	33.3	387	222	7	552	936	137	489	5.2e-44	184.9
ACR08168	126439344	33.3	387	222	7	552	936	62	414	5.2e-44	184.9
ACR08168	126452408	33.3	387	222	7	552	936	62	414	5.2e-44	184.9
ACR08168	153955023	31.6	412	243	10	526	933	2	378	5.2e-44	184.9
ACR08168	219855464	31.6	412	243	10	526	933	8	384	5.2e-44	184.9
ACR08168	226361745	30.3	449	299	7	81	521	2	444	5.2e-44	184.9
ACR08168	238916374	34.4	384	209	9	553	932	46	390	5.2e-44	184.9
ACR08168	296105400	31.5	384	227	6	555	936	32	381	5.2e-44	184.9
ACR08168	332284835	32.1	408	237	9	530	932	10	382	5.2e-44	184.9
ACR08168	374323404	32	384	221	7	554	933	32	379	5.2e-44	184.9
ACR08168	387627287	35	386	213	7	552	933	28	379	5.2e-44	184.9
ACR08168	15904004	35	386	213	7	552	933	28	379	6.8e-44	184.5
ACR08168	62181027	31.6	418	246	7	521	936	15	394	6.8e-44	184.5
ACR08168	116515561	35	386	213	7	552	933	28	379	6.8e-44	184.5
ACR08168	120554163	31.5	384	225	7	552	932	56	404	6.8e-44	184.5
ACR08168	150018865	36.9	352	179	10	573	922	58	368	6.8e-44	184.5
ACR08168	161612793	31.6	418	246	7	521	936	15	394	6.8e-44	184.5
ACR08168	187732023	32.1	420	241	7	521	936	15	394	6.8e-44	184.5
ACR08168	194444080	31.6	418	246	7	521	936	15	394	6.8e-44	184.5
ACR08168	194449093	31.6	418	246	7	521	936	15	394	6.8e-44	184.5
ACR08168	194736764	31.6	418	246	7	521	936	15	394	6.8e-44	184.5
ACR08168	198244858	31.6	418	246	7	521	936	15	394	6.8e-44	184.5
ACR08168	205353566	31.6	418	246	7	521	936	15	394	6.8e-44	184.5
ACR08168	218700909	32.9	386	221	4	551	936	47	394	6.8e-44	184.5
ACR08168	219847667	30.3	413	251	9	530	937	7	387	6.8e-44	184.5
ACR08168	224583005	31.6	418	246	7	521	936	15	394	6.8e-44	184.5
ACR08168	225859929	35	386	213	7	552	933	28	379	6.8e-44	184.5
ACR08168	238895913	32.1	418	244	7	521	936	15	394	6.8e-44	184.5
ACR08168	302386214	32.6	387	232	6	551	937	29	386	6.8e-44	184.5
ACR08168	302389135	32.5	394	250	9	90	479	44	425	6.8e-44	184.5
ACR08168	345301501	30.8	386	227	7	555	936	32	381	6.8e-44	184.5
ACR08168	378954196	31.6	418	246	7	521	936	15	394	6.8e-44	184.5
ACR08168	378976217	31.5	410	238	9	534	936	8	381	6.8e-44	184.5
ACR08168	386036639	33.3	402	228	9	527	922	5	372	6.8e-44	184.5
ACR08168	386037338	31.5	410	238	9	534	936	8	381	6.8e-44	184.5
ACR08168	386592273	31.6	418	246	7	521	936	15	394	6.8e-44	184.5
ACR08168	386625139	32.9	386	221	4	551	936	47	394	6.8e-44	184.5
ACR08168	11497951	32.3	399	231	11	527	924	15	375	6.8e-44	184.5
ACR08168	33603143	33.4	389	219	10	552	936	29	381	8.8e-44	184.1
ACR08168	33598232	33.2	388	221	9	552	936	29	381	8.8e-44	184.1
ACR08168	152972706	31.5	410	238	9	534	936	5	378	8.8e-44	184.1
ACR08168	385805272	33.3	336	189	7	553	883	55	360	8.8e-44	184.1
ACR08168	146313706	31.9	386	223	7	555	936	32	381	1.2e-43	183.7
ACR08168	187921085	33.6	387	223	8	552	933	31	388	1.2e-43	183.7
ACR08168	206580570	31.2	410	239	9	534	936	8	381	1.2e-43	183.7
ACR08168	288934148	31.8	409	239	7	530	936	24	394	1.2e-43	183.7
ACR08168	302671421	33.1	381	216	5	545	922	22	366	1.2e-43	183.7
ACR08168	307068773	34.7	386	214	7	552	933	28	379	1.2e-43	183.7
ACR08168	307128421	35	386	213	7	552	933	28	379	1.2e-43	183.7
ACR08168	333902108	32.5	415	235	12	530	937	7	383	1.2e-43	183.7
ACR08168	375262173	31.1	418	248	5	521	936	15	394	1.2e-43	183.7
ACR08168	374300092	31.6	389	226	8	552	936	35	387	1.2e-43	183.7
ACR08168	386087484	39.6	265	146	7	315	573	7	263	1.2e-43	183.7
ACR08168	387760234	35	386	213	7	552	933	28	379	1.2e-43	183.7
ACR08168	51594736	31.3	386	225	7	555	936	32	381	1.5e-43	183.3
ACR08168	153949003	31.3	386	225	7	555	936	32	381	1.5e-43	183.3
ACR08168	186893739	31.3	386	225	7	555	936	32	381	1.5e-43	183.3
ACR08168	221232862	34.7	386	214	7	552	933	28	379	1.5e-43	183.3
ACR08168	288937856	31.5	410	238	9	534	936	8	381	1.5e-43	183.3
ACR08168	16765781	31.6	418	246	7	521	936	15	394	2e-43	183
ACR08168	134098943	31.4	420	251	7	520	936	22	407	2e-43	183
ACR08168	148239207	33.1	396	222	9	534	925	36	392	2e-43	183
ACR08168	157147312	32.1	386	222	8	555	936	32	381	2e-43	183
ACR08168	170026061	31.3	386	225	7	555	936	32	381	2e-43	183
ACR08168	182685095	34.7	386	214	7	552	933	28	379	2e-43	183
ACR08168	206578622	31.8	409	239	7	530	936	24	394	2e-43	183
ACR08168	218551114	31.1	421	247	9	523	936	13	397	2e-43	183
ACR08168	225861975	35	386	213	7	552	933	28	379	2e-43	183
ACR08168	298501662	35	386	213	7	552	933	28	379	2e-43	183
ACR08168	310827193	30.8	406	232	9	526	925	20	382	2e-43	183
ACR08168	330836856	32.6	380	215	8	558	935	51	391	2e-43	183
ACR08168	332296134	31.9	379	218	9	558	932	42	384	2e-43	183
ACR08168	378700365	31.6	418	246	7	521	936	15	394	2e-43	183
ACR08168	378451188	31.6	418	246	7	521	936	15	394	2e-43	183
ACR08168	379701692	31.6	418	246	7	521	936	15	394	2e-43	183
ACR08168	378985021	31.6	418	246	7	521	936	15	394	2e-43	183
ACR08168	378989842	31.6	418	246	7	521	936	15	394	2e-43	183
ACR08168	383497155	31.6	418	246	7	521	936	15	394	2e-43	183
ACR08168	387789195	35	386	213	7	552	933	28	379	2e-43	183
ACR08168	147919110	32.5	406	236	10	532	933	13	384	2e-43	183
ACR08168	154151178	29	411	250	8	532	936	12	386	2e-43	183
ACR08168	15901967	34.7	386	214	7	552	933	28	379	2.6e-43	182.6
ACR08168	16761379	31.6	418	246	7	521	936	15	394	2.6e-43	182.6
ACR08168	29140924	31.6	418	246	7	521	936	15	394	2.6e-43	182.6
ACR08168	169833747	34.7	386	214	7	552	933	28	379	2.6e-43	182.6
ACR08168	188589466	33.1	399	227	9	530	922	6	370	2.6e-43	182.6
ACR08168	225855650	34.7	386	214	7	552	933	28	379	2.6e-43	182.6
ACR08168	225857724	34.7	386	214	7	552	933	28	379	2.6e-43	182.6
ACR08168	378958541	31.6	418	246	7	521	936	15	394	2.6e-43	182.6
ACR08168	33593774	32.7	388	223	9	552	936	31	383	3.4e-43	182.2
ACR08168	218927532	31.1	386	226	7	555	936	32	381	3.4e-43	182.2
ACR08168	22124498	31.1	386	226	7	555	936	32	381	3.4e-43	182.2
ACR08168	45440336	31.1	386	226	7	555	936	32	381	3.4e-43	182.2
ACR08168	56962107	31.4	401	241	7	536	933	13	382	3.4e-43	182.2
ACR08168	103485803	32.6	384	226	6	552	933	30	382	3.4e-43	182.2
ACR08168	108813503	31.1	386	226	7	555	936	32	381	3.4e-43	182.2
ACR08168	111023023	31.6	421	251	8	519	936	18	404	3.4e-43	182.2
ACR08168	116871985	34.4	401	221	9	530	924	6	370	3.4e-43	182.2
ACR08168	120601752	30.3	409	247	7	532	936	11	385	3.4e-43	182.2
ACR08168	145600892	31.1	386	226	7	555	936	32	381	3.4e-43	182.2
ACR08168	162421139	31.1	386	226	7	555	936	32	381	3.4e-43	182.2
ACR08168	294502392	31.1	386	226	7	555	936	32	381	3.4e-43	182.2
ACR08168	310641478	31.5	381	225	6	555	933	33	379	3.4e-43	182.2
ACR08168	310826556	32.5	372	209	7	555	925	28	358	3.4e-43	182.2
ACR08168	310829620	32.8	363	218	7	126	479	82	427	3.4e-43	182.2
ACR08168	384120879	31.1	386	226	7	555	936	32	381	3.4e-43	182.2
ACR08168	384124757	31.1	386	226	7	555	936	32	381	3.4e-43	182.2
ACR08168	384137694	31.1	386	226	7	555	936	32	381	3.4e-43	182.2
ACR08168	384205062	32.7	388	223	9	552	936	31	383	3.4e-43	182.2
ACR08168	384413305	31.1	386	226	7	555	936	32	381	3.4e-43	182.2
ACR08168	386040512	31.5	381	225	6	555	933	33	379	3.4e-43	182.2
ACR08168	386345599	39.6	265	146	7	315	573	7	263	3.4e-43	182.2
ACR08168	387758306	34.7	386	214	7	552	933	28	379	3.4e-43	182.2
ACR08168	77917873	28.6	412	256	7	530	937	6	383	4.4e-43	181.8
ACR08168	332139834	33.7	332	189	5	558	887	36	338	4.4e-43	181.8
ACR08168	332139840	33.7	332	189	5	558	887	36	338	4.4e-43	181.8
ACR08168	283786077	31.1	409	242	7	530	936	24	394	4.4e-43	181.8
ACR08168	188590267	30.9	388	231	8	530	913	5	359	5.7e-43	181.4
ACR08168	283787423	32.4	386	221	8	555	936	32	381	5.7e-43	181.4
ACR08168	312143351	31.6	383	217	9	558	937	38	378	5.7e-43	181.4
ACR08168	379011593	34.1	381	213	10	555	933	33	377	5.7e-43	181.4
ACR08168	157144622	30.1	418	252	7	521	936	15	394	7.5e-43	181
ACR08168	160879327	33.4	404	248	8	85	482	34	422	7.5e-43	181
ACR08168	167040571	29.9	445	271	11	93	528	47	459	7.5e-43	181
ACR08168	187933757	30.9	388	231	9	530	913	5	359	7.5e-43	181
ACR08168	187934841	33.1	399	227	9	530	922	6	370	7.5e-43	181
ACR08168	218705951	31.4	420	244	7	521	936	15	394	7.5e-43	181
ACR08168	307724154	29.9	445	271	11	93	528	47	459	7.5e-43	181
ACR08168	384186218	31.9	407	244	8	530	933	7	383	7.5e-43	181
ACR08168	118431664	31	413	250	11	527	932	1	385	7.5e-43	181
ACR08168	150398899	30.2	388	233	8	552	936	34	386	7.5e-43	181
ACR08168	30020310	31.4	407	246	7	530	933	7	383	9.8e-43	180.6
ACR08168	77920438	34.3	388	218	6	552	936	35	388	9.8e-43	180.6
ACR08168	148656209	33.7	377	210	7	552	922	31	373	9.8e-43	180.6
ACR08168	238922526	31.4	392	234	7	552	936	30	393	9.8e-43	180.6
ACR08168	348031012	31.3	386	231	9	554	936	32	386	9.8e-43	180.6
ACR08168	189423537	29.9	408	251	8	530	936	10	383	1.3e-42	180.3
ACR08168	297568924	32.6	417	244	9	524	936	2	385	1.3e-42	180.3
ACR08168	311278632	36.7	308	181	3	521	826	15	310	1.3e-42	180.3
ACR08168	56420487	33.7	380	224	7	554	933	29	380	1.7e-42	179.9
ACR08168	77920103	34.1	387	218	7	554	936	29	382	1.7e-42	179.9
ACR08168	226305272	31.2	410	245	7	530	936	17	392	1.7e-42	179.9
ACR08168	304312209	31.3	409	233	11	534	933	19	388	1.7e-42	179.9
ACR08168	310777860	30	410	250	7	530	936	6	381	1.7e-42	179.9
ACR08168	320352966	30.8	409	241	9	534	936	13	385	1.7e-42	179.9
ACR08168	217959735	31.5	406	247	7	530	933	7	383	2.2e-42	179.5
ACR08168	260857696	31.3	386	225	7	555	936	32	381	2.2e-42	179.5
ACR08168	317151759	32.5	382	221	8	555	933	38	385	2.2e-42	179.5
ACR08168	330505250	32.3	415	236	13	530	937	6	382	2.2e-42	179.5
ACR08168	339498718	31	387	230	6	550	933	32	384	2.2e-42	179.5
ACR08168	170722318	33.3	396	218	12	547	933	25	383	2.8e-42	179.1
ACR08168	288554531	31	381	221	7	558	933	51	394	2.8e-42	179.1
ACR08168	386838542	30.6	408	250	6	530	936	48	423	2.8e-42	179.1
ACR08168	52143232	31.7	407	245	7	530	933	7	383	3.7e-42	178.7
ACR08168	118477653	32.4	408	241	9	530	933	10	386	3.7e-42	178.7
ACR08168	161617169	31.1	421	247	9	523	936	32	416	3.7e-42	178.7
ACR08168	218897189	31.9	407	244	8	530	933	7	383	3.7e-42	178.7
ACR08168	225864202	32.4	408	241	9	530	933	7	383	3.7e-42	178.7
ACR08168	226365528	30.6	421	255	8	519	936	18	404	3.7e-42	178.7
ACR08168	302336564	32.4	364	216	6	532	893	8	343	3.7e-42	178.7
ACR08168	375009025	33.7	380	224	7	554	933	29	380	3.7e-42	178.7
ACR08168	378452956	31.1	421	247	9	523	936	32	416	3.7e-42	178.7
ACR08168	384180173	31.8	406	246	7	530	933	7	383	3.7e-42	178.7
ACR08168	15679002	31.4	376	218	9	559	933	1	337	3.7e-42	178.7
ACR08168	46580949	29.8	409	249	7	532	936	11	385	4.8e-42	178.3
ACR08168	16762388	32.1	386	222	8	555	936	32	381	4.8e-42	178.3
ACR08168	42781316	31.4	423	258	8	530	949	7	400	4.8e-42	178.3
ACR08168	270000564	32.4	408	241	9	530	933	7	383	4.8e-42	178.3
ACR08168	29143876	32.1	386	222	8	555	936	32	381	4.8e-42	178.3
ACR08168	49185077	32.4	408	241	9	530	933	7	383	4.8e-42	178.3
ACR08168	49477549	32.4	408	241	9	530	933	7	383	4.8e-42	178.3
ACR08168	147678976	30.8	406	243	8	532	933	8	379	4.8e-42	178.3
ACR08168	194450637	32.1	386	222	8	555	936	32	381	4.8e-42	178.3
ACR08168	218780679	30.9	385	228	9	551	930	48	399	4.8e-42	178.3
ACR08168	218903366	32.4	408	241	9	530	933	7	383	4.8e-42	178.3
ACR08168	227814963	32.4	408	241	9	530	933	7	383	4.8e-42	178.3
ACR08168	229602545	32.4	408	241	9	530	933	7	383	4.8e-42	178.3
ACR08168	229592940	32.6	414	236	14	530	937	6	382	4.8e-42	178.3
ACR08168	301053754	32.4	408	241	9	530	933	10	386	4.8e-42	178.3
ACR08168	378961736	32.1	386	222	8	555	936	32	381	4.8e-42	178.3
ACR08168	387154193	29.8	409	249	7	532	936	11	385	4.8e-42	178.3
ACR08168	386589397	32.1	386	222	8	555	936	32	381	4.8e-42	178.3
ACR08168	386735980	32.4	408	241	9	530	933	10	386	4.8e-42	178.3
ACR08168	197250003	32.1	386	222	8	555	936	32	381	6.3e-42	177.9
ACR08168	375133537	31.5	406	234	11	534	933	9	376	6.3e-42	177.9
ACR08168	376296962	32.7	379	224	6	555	933	38	385	6.3e-42	177.9
ACR08168	218235270	31.7	407	245	8	530	933	7	383	8.3e-42	177.6
ACR08168	295703785	30.8	413	241	9	530	933	7	383	8.3e-42	177.6
ACR08168	385799206	30.8	409	235	10	530	932	8	374	8.3e-42	177.6
ACR08168	147676830	32	413	243	8	530	937	8	387	1.1e-41	177.2
ACR08168	218779331	30.1	408	243	9	532	933	12	383	1.1e-41	177.2
ACR08168	310777867	30.1	412	247	9	530	936	6	381	1.1e-41	177.2
ACR08168	376266152	31.7	423	255	9	530	948	7	399	1.1e-41	177.2
ACR08168	387895964	31.9	414	239	14	530	937	6	382	1.1e-41	177.2
ACR08168	194734198	31.9	386	223	8	555	936	32	381	1.4e-41	176.8
ACR08168	198242080	31.9	386	223	8	555	936	32	381	1.4e-41	176.8
ACR08168	260870621	31.1	386	226	7	555	936	32	381	1.4e-41	176.8
ACR08168	264679236	31.8	390	226	6	552	937	6	359	1.4e-41	176.8
ACR08168	296502790	32.8	381	224	7	555	933	25	375	1.4e-41	176.8
ACR08168	385331760	34.5	342	188	9	555	890	33	344	1.8e-41	176.4
ACR08168	138895503	33.2	380	226	6	554	933	29	380	2.4e-41	176
ACR08168	304321715	32.3	396	228	10	530	902	11	389	2.4e-41	176
ACR08168	339486985	31.4	382	226	7	558	937	36	383	2.4e-41	176
ACR08168	83592250	31.2	407	261	8	80	479	93	487	3.1e-41	175.6
ACR08168	156741767	33.4	377	211	7	552	922	31	373	3.1e-41	175.6
ACR08168	167623814	36.2	315	170	5	532	835	33	327	3.1e-41	175.6
ACR08168	294499409	32.6	386	219	9	554	933	31	381	3.1e-41	175.6
ACR08168	375284244	32.4	380	227	6	555	933	25	375	3.1e-41	175.6
ACR08168	386348962	31.2	407	261	8	80	479	93	487	3.1e-41	175.6
ACR08168	16767310	31.9	386	223	8	555	936	32	381	4.1e-41	175.3
ACR08168	56415890	31.9	386	223	8	555	936	32	381	4.1e-41	175.3
ACR08168	114571069	34.5	391	213	11	552	933	29	385	4.1e-41	175.3
ACR08168	194442943	31.9	386	223	8	555	936	32	381	4.1e-41	175.3
ACR08168	197364819	31.9	386	223	8	555	936	32	381	4.1e-41	175.3
ACR08168	222095820	33.1	381	223	8	555	933	25	375	4.1e-41	175.3
ACR08168	253702550	29.5	404	247	7	534	933	13	382	4.1e-41	175.3
ACR08168	332981398	30.2	394	264	5	84	476	44	427	4.1e-41	175.3
ACR08168	378701903	31.9	386	223	8	555	936	32	381	4.1e-41	175.3
ACR08168	379703288	31.9	386	223	8	555	936	32	381	4.1e-41	175.3
ACR08168	378986730	31.9	386	223	8	555	936	32	381	4.1e-41	175.3
ACR08168	378991326	31.9	386	223	8	555	936	32	381	4.1e-41	175.3
ACR08168	379010493	32.8	344	194	6	550	887	50	362	4.1e-41	175.3
ACR08168	383498645	31.9	386	223	8	555	936	33	382	4.1e-41	175.3
ACR08168	150019363	31.6	389	227	10	530	913	5	359	5.4e-41	174.9
ACR08168	297531062	31.2	400	238	7	526	922	2	367	5.4e-41	174.9
ACR08168	330808922	31.8	418	242	12	526	937	2	382	5.4e-41	174.9
ACR08168	340001472	31.6	386	224	8	555	936	32	381	5.4e-41	174.9
ACR08168	384046740	33	385	219	9	554	933	31	381	5.4e-41	174.9
ACR08168	47527516	32.8	381	224	7	555	933	25	375	7e-41	174.5
ACR08168	207859235	31.9	386	223	8	555	936	32	381	7e-41	174.5
ACR08168	261420181	33.2	380	226	7	554	933	29	380	7e-41	174.5
ACR08168	312143031	32.1	414	239	12	534	937	7	388	7e-41	174.5
ACR08168	319766993	33.2	380	226	7	554	933	29	380	7e-41	174.5
ACR08168	333978095	33.8	370	210	7	555	922	33	369	7e-41	174.5
ACR08168	387890303	33.6	405	227	10	525	922	3	372	7e-41	174.5
ACR08168	90422686	31.5	371	229	8	126	486	76	431	9.1e-41	174.1
ACR08168	118469102	31.1	399	238	8	527	922	20	384	9.1e-41	174.1
ACR08168	297529972	32.3	436	240	13	518	942	9	400	9.1e-41	174.1
ACR08168	56419262	30.2	414	252	7	526	936	2	381	1.2e-40	173.7
ACR08168	113866887	34	353	197	7	586	936	47	365	1.2e-40	173.7
ACR08168	163940017	31.9	408	243	10	530	933	7	383	1.2e-40	173.7
ACR08168	297529870	32.4	380	229	7	554	933	29	380	1.2e-40	173.7
ACR08168	375007600	30.2	414	252	7	526	936	2	381	1.2e-40	173.7
ACR08168	88601488	30.4	385	230	8	552	933	50	399	1.2e-40	173.7
ACR08168	62182504	31.6	386	224	8	555	936	32	381	1.6e-40	173.3
ACR08168	77461342	31.6	412	243	11	530	937	6	382	1.6e-40	173.3
ACR08168	224585854	31.6	386	224	8	555	936	33	382	1.6e-40	173.3
ACR08168	261420068	31.6	431	250	12	518	942	9	400	1.6e-40	173.3
ACR08168	317128058	30.9	408	242	10	530	932	9	381	1.6e-40	173.3
ACR08168	319766880	31.6	431	250	12	518	942	9	400	1.6e-40	173.3
ACR08168	374993851	29.2	411	251	7	530	936	8	382	1.6e-40	173.3
ACR08168	374301219	30.9	408	247	6	530	936	6	379	1.6e-40	173.3
ACR08168	378953222	31.6	412	243	11	530	937	6	382	1.6e-40	173.3
ACR08168	385332876	28.4	409	255	7	532	936	12	386	1.6e-40	173.3
ACR08168	26988774	32.8	400	215	13	551	937	29	387	2e-40	172.9
ACR08168	78222271	29.7	414	254	9	526	936	2	381	2e-40	172.9
ACR08168	147679231	30.6	408	246	8	530	933	5	379	2e-40	172.9
ACR08168	157375868	37	289	160	4	552	835	56	327	2e-40	172.9
ACR08168	322421774	30.6	402	245	7	534	933	13	382	2e-40	172.9
ACR08168	386013121	32.8	400	215	13	551	937	29	387	2e-40	172.9
ACR08168	302336907	30.6	385	230	8	552	933	34	384	2.7e-40	172.6
ACR08168	307543895	30.8	389	230	10	552	937	30	382	2.7e-40	172.6
ACR08168	339487142	28.7	411	251	8	532	936	12	386	2.7e-40	172.6
ACR08168	13541227	34.1	323	194	6	528	846	1	308	2.7e-40	172.6
ACR08168	26250354	33	358	226	8	126	479	116	463	3.5e-40	172.2
ACR08168	78356211	30.3	409	247	8	532	936	13	387	3.5e-40	172.2
ACR08168	117626447	33	358	226	8	126	479	119	466	3.5e-40	172.2
ACR08168	218561254	33	358	226	8	126	479	116	463	3.5e-40	172.2
ACR08168	218691116	33	358	226	8	126	479	119	466	3.5e-40	172.2
ACR08168	330812116	31.5	413	242	11	530	937	6	382	3.5e-40	172.2
ACR08168	375140176	30.2	411	248	8	527	933	32	407	3.5e-40	172.2
ACR08168	23466221	31.6	402	236	8	537	933	12	379	4.5e-40	171.8
ACR08168	51246891	32	437	262	10	80	510	44	451	4.5e-40	171.8
ACR08168	148548898	33	400	214	13	551	937	29	387	4.5e-40	171.8
ACR08168	283455469	30.6	402	240	6	537	933	12	379	4.5e-40	171.8
ACR08168	322691777	31.6	402	236	8	537	933	12	379	4.5e-40	171.8
ACR08168	54024204	29.4	442	261	9	498	936	39	432	5.9e-40	171.4
ACR08168	89900750	31.3	374	219	5	552	925	55	390	5.9e-40	171.4
ACR08168	150018857	32.4	386	236	8	102	479	62	430	5.9e-40	171.4
ACR08168	262201873	30.5	410	247	9	530	936	11	385	5.9e-40	171.4
ACR08168	307132233	30	426	261	8	96	510	36	435	5.9e-40	171.4
ACR08168	350270156	33.1	354	220	8	131	479	85	426	5.9e-40	171.4
ACR08168	357419402	31.4	360	217	7	535	890	10	343	5.9e-40	171.4
ACR08168	379012411	31.6	412	242	10	126	528	82	462	5.9e-40	171.4
ACR08168	138895410	32.2	416	242	11	533	942	9	390	7.7e-40	171
ACR08168	167034118	28.5	411	252	8	532	936	12	386	7.7e-40	171
ACR08168	294677723	30.3	412	258	9	80	479	97	491	7.7e-40	171
ACR08168	312110566	30.5	417	243	10	530	937	5	383	7.7e-40	171
ACR08168	312133965	31.6	402	236	8	537	933	12	379	7.7e-40	171
ACR08168	336235015	30.5	417	243	10	530	937	5	383	7.7e-40	171
ACR08168	357419998	30.3	396	237	8	530	922	9	368	7.7e-40	171
ACR08168	384197600	31.6	402	236	8	537	933	12	379	7.7e-40	171
ACR08168	189440701	31.3	402	237	8	537	933	12	379	1e-39	170.6
ACR08168	197118368	29.5	410	252	8	530	936	6	381	1e-39	170.6
ACR08168	257792217	36.6	276	164	4	551	826	29	293	1e-39	170.6
ACR08168	251788595	29.2	438	271	9	84	510	26	435	1.3e-39	170.2
ACR08168	296454765	31.6	402	236	9	537	933	12	379	1.3e-39	170.2
ACR08168	322689838	31.6	402	236	9	537	933	12	379	1.3e-39	170.2
ACR08168	332981407	29.8	410	267	5	80	483	49	443	1.3e-39	170.2
ACR08168	375263500	32.7	394	221	11	534	921	9	364	1.3e-39	170.2
ACR08168	325958168	30.1	382	230	8	555	936	36	380	1.3e-39	170.2
ACR08168	26989401	28.2	411	253	8	532	936	12	386	1.7e-39	169.9
ACR08168	148548290	28.2	411	253	8	532	936	12	386	1.7e-39	169.9
ACR08168	157693729	30.8	386	233	7	550	934	33	385	1.7e-39	169.9
ACR08168	213691445	30.3	402	241	7	537	933	12	379	1.7e-39	169.9
ACR08168	254293849	31.8	381	219	11	530	903	5	351	1.7e-39	169.9
ACR08168	374321882	31.4	382	225	8	555	933	36	383	1.7e-39	169.9
ACR08168	384198565	30.3	402	241	7	537	933	12	379	1.7e-39	169.9
ACR08168	384200881	31.3	402	237	8	537	933	12	379	1.7e-39	169.9
ACR08168	118443444	32.1	411	238	10	534	937	9	385	2.2e-39	169.5
ACR08168	386012533	28.2	411	253	8	532	936	12	386	2.2e-39	169.5
ACR08168	18309918	32.1	386	224	8	552	933	30	381	2.9e-39	169.1
ACR08168	110800710	32.1	386	224	8	552	933	30	381	2.9e-39	169.1
ACR08168	110803773	32.1	386	224	8	552	933	30	381	2.9e-39	169.1
ACR08168	197120238	28.9	384	237	6	552	933	33	382	2.9e-39	169.1
ACR08168	310287918	31.6	402	236	8	537	933	12	379	2.9e-39	169.1
ACR08168	310823535	33.1	420	240	10	522	936	10	393	2.9e-39	169.1
ACR08168	311064799	31.6	402	236	8	537	933	12	379	2.9e-39	169.1
ACR08168	331268521	33.2	392	224	8	550	937	15	372	2.9e-39	169.1
ACR08168	390937341	31.6	402	236	8	537	933	12	379	2.9e-39	169.1
ACR08168	258510671	30.4	418	249	9	527	938	1	382	3.8e-39	168.7
ACR08168	262394345	41.5	253	135	5	546	798	41	280	3.8e-39	168.7
ACR08168	322419735	29.3	410	253	8	530	936	6	381	3.8e-39	168.7
ACR08168	338536750	32.9	419	242	11	523	937	19	402	3.8e-39	168.7
ACR08168	378717350	29.3	417	259	8	522	936	23	405	5e-39	168.3
ACR08168	70732920	32.5	385	217	12	558	937	36	382	6.5e-39	167.9
ACR08168	375146863	30.6	369	224	6	525	890	2	341	6.5e-39	167.9
ACR08168	126179087	31.4	404	234	8	532	933	13	375	6.5e-39	167.9
ACR08168	46580801	30.1	412	245	8	530	936	6	379	8.5e-39	167.5
ACR08168	120601882	30.1	412	245	8	530	936	6	379	8.5e-39	167.5
ACR08168	253700852	28.9	412	252	9	530	936	6	381	8.5e-39	167.5
[truncated: 6,278 more rows]
[truncated: 2 more columns]
