# Supplementary material for: Adaptation to life on land at high O2 via transition from ferredoxin-to NADH-dependent redox balance
Source: Proc Biol Sci. 2019 Aug 21;286(1909):20191491. doi: 10.1098/rspb.2019.1491 (PMC6732389; doi:10.1098/rspb.2019.1491)
Supplement: Table S3 [file rspb20191491supp8.xlsx]

## Sheet: Sheet1
ClusterID	SequenceID	Header
E49_B386_A352	AMC03623	104715|PACid:27398888
E49_B386_A352	AOL02865	31367|PACid:27415735
E49_B386_A352	AOS05060	gi|115447367|ref|NP_001047463.1| Os02g0621700 [Oryza sativa Japonica Group]
E49_B386_A352	APP02213	gi|168001359|ref|XP_001753382.1| predicted protein [Physcomitrella patens subsp. patens]
E49_B386_A352	APU01351	evm.model.contig_2107.1
E49_B386_A352	ASM07535	419323|PACid:15408812
E49_B386_A352	ELM07842	gi|157877084|ref|XP_001686874.1| succinyl-CoA ligase [GDP-forming] subunit beta [Leishmania major strain Friedlin]
E49_B386_A352	ENG13880	jgi|Naegr1|79109|estExt_fgeneshNG_pg.C_140180
E49_B386_A352	ETB05696	gi|71747842|ref|XP_822976.1| succinyl-CoA ligase [GDP-forming] beta-chain [Trypanosoma brucei]
E49_B386_A352	ETV40366	TVAG_259190 | organism=Trichomonas_vaginalis_G3 | product=succinate thiokinase ? subunit | location=DS113349:46206-47429(+) | length=408
E49_B386_A352	HEH15411	jgi|Emihu1|436533|estExtDG_fgenesh_newKGs_kg.C_450035
E49_B386_A352	HGT17676	jgi|Guith1|160086|estExt_fgenesh2_pm.C_890006
E49_B386_A352	LOT09795	Contig10156.0.g65|ATP-grasp domain
E49_B386_A352	LPF02175	gi|124809017|ref|XP_001348469.1| ATP-specific succinyl-CoA synthetase beta subunit, putative [Plasmodium falciparum 3D7]
E49_B386_A352	LTA03231	gi|84998768|ref|XP_954105.1| succinyl-coA ligase, subunit [Theileria annulata]
E49_B386_A352	LTG04402	TGME49_309752 | organism=Toxoplasma_gondii_ME49 | product=succinate-Coenzyme A ligase, beta subunit, putative | location=TGME49_chrXI:787257-790480(+) | length=498 | sequence_SO=chromosome | SO=protein_coding
E49_B386_A352	LTT11068	TTHERM_00535260
E49_B386_A352	MAC14948	gi|470530757|ref|XP_004368306.1| succinylcoa synthetase beta chain, putative [Acanthamoeba castellanii str. Neff]
E49_B386_A352	MDD07888	DDB0231358|DDB_G0274449 |Protein|gene: scsB on chromosome: 2 position 4574977 to 4576552
E49_B386_A352	MPP07306	PPA1394580
E49_B386_A352	OCE13412	gi|17539378|ref|NP_501266.1| Protein SUCG-1 [Caenorhabditis elegans]
E49_B386_A352	OCN00706	gi|58259261|ref|XP_567043.1| succinate-CoA ligase (ADP-forming) [Cryptococcus neoformans var. neoformans JEC21]
E49_B386_A352	OCO01350	CAOG_01325T0 | CAOG_01325 | Capsaspora owczarzaki ATCC 30864 succinate-CoA ligase (475 aa)
E49_B386_A352	ODM06058	gi|442618108|ref|NP_001189197.2| skpA associated protein, isoform H [Drosophila melanogaster]
E49_B386_A352	OHS41619	gi|11321583|ref|NP_003841.1| succinyl-CoA ligase [ADP-forming] subunit beta, mitochondrial precursor [Homo sapiens]
E49_B386_A352	OMB03002	jgi|Monbr1|21309|fgenesh2_pm.scaffold_5000029
E49_B386_A352	ONV18547	jgi|Nemve1|208385|fgenesh1_pg.scaffold_92000001
E49_B386_A352	ORD14325	RO3G_14333T0 | RO3G_14333 | Rhizopus delemar 99-880 hypothetical protein (439 aa)
E49_B386_A352	OSC02308	gi|398366275|ref|NP_011760.3| succinate--CoA ligase (GDP-forming) subunit beta [Saccharomyces cerevisiae S288c]
E49_B386_A352	OTA01286	jgi|Triad1|55336|fgeneshTA2_pg.C_scaffold_4000227
E49_B386_A352	OAQ01324	gi|340370240|ref|XP_003383654.1| PREDICTED: succinyl-CoA ligase [ADP-forming] subunit beta, mitochondrial-like [Amphimedon queenslandica]
E49_B386_A352	RBN04194	jgi|Bigna1|92245|estExt_fgenesh1_pm.C_90011
E49_B386_A352	SAA08147	jgi|Auran1|28673
E49_B386_A352	SBH03708	GSBLHT00003987001 assembled CDS
E49_B386_A352	SES04330	Esi0040_0041 beta chain succinyl-coa synthetase synthetase (464) f:226851-237711
E49_B386_A352	SNG14431	Naga_100047g7.1 gene=Naga_100047g7
E49_B386_A352	SPS19806	jgi|Physo3|352366|estExt_fgenesh1_pm.C_80182
E49_B386_A352	SPT06157	jgi|Phatr2|26921|estExt_Genewise1.C_chr_60308
E49_B386_A352	SSP09067	SPRG_09585T0 | SPRG_09585 | Saprolegnia parasitica CBS 223.65 hypothetical protein (439 aa)
E49_B386_A352	STP08751	jgi|Thaps3|31362|e_gw1.1.279.1
E49_B386_A352	MDD07973	DDB0231357|DDB_G0271842 |Protein|gene: scsC on chromosome: 2 position 912630 to 914082
E49_B386_A352	OCE23848	gi|17567829|ref|NP_509821.1| Protein SUCA-1 [Caenorhabditis elegans]
E49_B386_A352	OCO03627	CAOG_03543T0 | CAOG_03543 | Capsaspora owczarzaki ATCC 30864 Suclg2 protein (425 aa)
E49_B386_A352	OTA03030	jgi|Triad1|25488|e_gw1.5.956.1
E49_B386_A352	ETV20553	TVAG_144730 | organism=Trichomonas_vaginalis_G3 | product=succinate thiokinase ? subunit | location=DS114061:5481-6710(-) | length=410
E49_B386_A352	LOT02817	Contig1832.0.g79|ATP-grasp domain
E49_B386_A352	ONV14543	jgi|Nemve1|163681|estExt_gwp.C_430046
E49_B386_A352	OSM10978	Smp_060820.1..pep
E49_B386_A352	OAQ04254	gi|340376153|ref|XP_003386598.1| PREDICTED: succinyl-CoA ligase [GDP-forming] subunit beta, mitochondrial-like [Amphimedon queenslandica]
E49_B386_A352	ETV15221	TVAG_183500 | organism=Trichomonas_vaginalis_G3 | product=succinate thiokinase ? subunit | location=DS113180:330345-331574(+) | length=410
E49_B386_A352	ODM23412	gi|21356231|ref|NP_651963.1| sucb [Drosophila melanogaster]
E49_B386_A352	ORD02293	RO3G_02294T0 | RO3G_02294 | Rhizopus delemar 99-880 hypothetical protein (439 aa)
E49_B386_A352	RBN00506	jgi|Bigna1|66428|fgenesh1_pg.1_#_463
E49_B386_A352	OMB02922	jgi|Monbr1|20070|estExt_Genewise1.C_40381
E49_B386_A352	SNG14432	Naga_100047g7.2 gene=Naga_100047g7
E49_B386_A352	ENG15723	jgi|Naegr1|83245|estExt_fgeneshNG_pm.C_420001
E49_B386_A352	MPP04799	PPA1299122
E49_B386_A352	OHS12748	gi|157779135|ref|NP_003839.2| succinyl-CoA ligase [GDP-forming] subunit beta, mitochondrial isoform 2 precursor [Homo sapiens]
E49_B386_A352	ACC06596	gi|507114947|emb|CDF38457.1| succinate--CoA ligase (ADP-or GDP-forming), mitochondrial precursor [Chondrus crispus]
E49_B386_A352	ACM04670	gnl|CMER|CMT209C succinate--CoA ligase (ADP- or GDP-forming), mitochondrial precursor
E49_B386_A352	ACR07929	Cre17.g703700.t1.1|PACid:27571009
E49_B386_A352	ACS02779	31222|PACid:27388414
E49_B386_A352	AGS04824	gi|545709500|ref|XP_005707060.1| succinyl-CoA synthetase beta subunit [Galdieria sulphuraria]
E49_B386_A352	LTT15335	TTHERM_00437600
E49_B386_A352	OBD02411	BDET_02411 | BDEG_02404 | Batrachochytrium dendrobatidis succinyl-CoA ligase subunit beta, mitochondrial precursor (642 aa)
E49_B386_A352	ACV08385	jgi|ChlNC64A_1|139908|IGS.gm_27_00086
E49_B386_A352	AAT11597	AT2G20420.1 | Symbols: | ATP citrate lyase (ACL) family protein | chr2:8805574-8807858 FORWARD LENGTH=421
E49_B386_A352	103485672	>gi|103485672|ref|YP_615233.1| sucC gene product [Sphingopyxis alaskensis RB2256]
E49_B386_A352	104782658	>gi|104782658|ref|YP_609156.1| succinyl-CoA synthetase subunit beta [Pseudomonas entomophila L48]
E49_B386_A352	108761542	>gi|108761542|ref|YP_631734.1| succinyl-CoA synthase subunit beta [Myxococcus xanthus DK 1622]
E49_B386_A352	108801291	>gi|108801291|ref|YP_641488.1| succinyl-CoA synthetase subunit beta [Mycobacterium sp. MCS]
E49_B386_A352	108804115	>gi|108804115|ref|YP_644052.1| succinyl-CoA synthetase subunit beta [Rubrobacter xylanophilus DSM 9941]
E49_B386_A352	109898121	>gi|109898121|ref|YP_661376.1| sucC gene product [Pseudoalteromonas atlantica T6c]
E49_B386_A352	110635724	>gi|110635724|ref|YP_675932.1| sucC gene product [Chelativorans sp. BNC1]
E49_B386_A352	110638636	>gi|110638636|ref|YP_678845.1| succinyl-CoA synthetase subunit beta [Cytophaga hutchinsonii ATCC 33406]
E49_B386_A352	110678921	>gi|110678921|ref|YP_681928.1| sucC gene product [Roseobacter denitrificans OCh 114]
E49_B386_A352	110834354	>gi|110834354|ref|YP_693213.1| sucC gene product [Alcanivorax borkumensis SK2]
E49_B386_A352	111022539	>gi|111022539|ref|YP_705511.1| succinyl-CoA synthetase subunit beta [Rhodococcus jostii RHA1]
E49_B386_A352	111220617	>gi|111220617|ref|YP_711411.1| sucC gene product [Frankia alni ACN14a]
E49_B386_A352	113969977	>gi|113969977|ref|YP_733770.1| succinyl-CoA synthetase subunit beta [Shewanella sp. MR-4]
E49_B386_A352	114047212	>gi|114047212|ref|YP_737762.1| succinyl-CoA synthetase subunit beta [Shewanella sp. MR-7]
E49_B386_A352	114321694	>gi|114321694|ref|YP_743377.1| succinyl-CoA synthetase subunit beta [Alkalilimnicola ehrlichii MLHE-1]
E49_B386_A352	114328734	>gi|114328734|ref|YP_745891.1| unnamed protein product [Granulibacter bethesdensis CGDNIH1]
E49_B386_A352	114330248	>gi|114330248|ref|YP_746470.1| succinyl-CoA synthetase, beta subunit [Nitrosomonas eutropha C91]
E49_B386_A352	114563512	>gi|114563512|ref|YP_751025.1| succinyl-CoA synthetase subunit beta [Shewanella frigidimarina NCIMB 400]
E49_B386_A352	114571358	>gi|114571358|ref|YP_758038.1| unnamed protein product [Maricaulis maris MCS10]
E49_B386_A352	114799396	>gi|114799396|ref|YP_759040.1| sucC gene product [Hyphomonas neptunium ATCC 15444]
E49_B386_A352	115352747	>gi|115352747|ref|YP_774586.1| succinyl-CoA synthetase subunit beta [Burkholderia ambifaria AMMD]
E49_B386_A352	116049533	>gi|116049533|ref|YP_791663.1| sucC gene product [Pseudomonas aeruginosa UCBPP-PA14]
E49_B386_A352	116327602	>gi|116327602|ref|YP_797322.1| succinyl-CoA synthetase subunit beta [Leptospira borgpetersenii serovar Hardjo-bovis L550]
E49_B386_A352	116622480	>gi|116622480|ref|YP_824636.1| sucC gene product [Candidatus Solibacter usitatus Ellin6076]
E49_B386_A352	116669380	>gi|116669380|ref|YP_830313.1| sucC gene product [Arthrobacter sp. FB24]
E49_B386_A352	116749138	>gi|116749138|ref|YP_845825.1| succinyl-CoA synthetase subunit beta [Syntrophobacter fumaroxidans MPOB]
E49_B386_A352	117620947	>gi|117620947|ref|YP_856460.1| sucC gene product [Aeromonas hydrophila subsp. hydrophila ATCC 7966]
E49_B386_A352	117920159	>gi|117920159|ref|YP_869351.1| sucC gene product [Shewanella sp. ANA-3]
E49_B386_A352	117925044	>gi|117925044|ref|YP_865661.1| succinyl-CoA synthetase subunit beta [Magnetococcus marinus MC-1]
E49_B386_A352	117927589	>gi|117927589|ref|YP_872140.1| succinyl-CoA synthetase subunit beta [Acidothermus cellulolyticus 11B]
E49_B386_A352	118469786	>gi|118469786|ref|YP_889762.1| sucC gene product [Mycobacterium smegmatis str. MC2 155]
E49_B386_A352	118474689	>gi|118474689|ref|YP_892081.1| succinyl-CoA synthetase subunit beta [Campylobacter fetus subsp. fetus 82-40]
E49_B386_A352	118479058	>gi|118479058|ref|YP_896209.1| sucC gene product [Bacillus thuringiensis str. Al Hakam]
E49_B386_A352	118497193	>gi|118497193|ref|YP_898243.1| succinyl-CoA synthetase subunit beta [Francisella novicida U112]
E49_B386_A352	118580136	>gi|118580136|ref|YP_901386.1| sucC gene product [Pelobacter propionicus DSM 2379]
E49_B386_A352	118602196	>gi|118602196|ref|YP_903411.1| succinyl-CoA synthetase (ADP-forming) beta subunit [Candidatus Ruthia magnifica str. Cm (Calyptogena magnifica)]
E49_B386_A352	118619789	>gi|118619789|ref|YP_908121.1| sucC gene product [Mycobacterium ulcerans Agy99]
E49_B386_A352	119025826	>gi|119025826|ref|YP_909671.1| succinyl-CoA synthetase beta chain [Bifidobacterium adolescentis ATCC 15703]
E49_B386_A352	119356458	>gi|119356458|ref|YP_911102.1| succinyl-CoA synthetase subunit beta [Chlorobium phaeobacteroides DSM 266]
E49_B386_A352	119383311	>gi|119383311|ref|YP_914367.1| sucC gene product [Paracoccus denitrificans PD1222]
E49_B386_A352	119717812	>gi|119717812|ref|YP_924777.1| sucC gene product [Nocardioides sp. JS614]
E49_B386_A352	119774566	>gi|119774566|ref|YP_927306.1| sucC gene product [Shewanella amazonensis SB2B]
E49_B386_A352	119870442	>gi|119870442|ref|YP_940394.1| succinyl-CoA synthetase subunit beta [Mycobacterium sp. KMS]
E49_B386_A352	119899622	>gi|119899622|ref|YP_934835.1| sucC gene product [Azoarcus sp. BH72]
E49_B386_A352	119945910	>gi|119945910|ref|YP_943590.1| succinyl-CoA synthetase subunit beta [Psychromonas ingrahamii 37]
E49_B386_A352	119964224	>gi|119964224|ref|YP_946832.1| succinyl-CoA synthetase subunit beta [Arthrobacter aurescens TC1]
E49_B386_A352	120405820	>gi|120405820|ref|YP_955649.1| succinyl-CoA synthetase subunit beta [Mycobacterium vanbaalenii PYR-1]
E49_B386_A352	120435110	>gi|120435110|ref|YP_860796.1| succinyl-CoA synthetase subunit beta [Gramella forsetii KT0803]
E49_B386_A352	120554084	>gi|120554084|ref|YP_958435.1| succinyl-CoA synthetase, beta subunit [Marinobacter aquaeolei VT8]
E49_B386_A352	120598558	>gi|120598558|ref|YP_963132.1| sucC gene product [Shewanella sp. W3-18-1]
E49_B386_A352	120613315	>gi|120613315|ref|YP_972993.1| sucC gene product [Acidovorax citrulli AAC00-1]
E49_B386_A352	121596331	>gi|121596331|ref|YP_988227.1| succinyl-CoA synthetase subunit beta [Acidovorax sp. JS42]
E49_B386_A352	121602774	>gi|121602774|ref|YP_988362.1| succinyl-CoA synthetase subunit beta [Bartonella bacilliformis KC583]
E49_B386_A352	121606840	>gi|121606840|ref|YP_984169.1| sucC gene product [Polaromonas naphthalenivorans CJ2]
E49_B386_A352	121609683	>gi|121609683|ref|YP_997490.1| succinyl-CoA synthetase subunit beta [Verminephrobacter eiseniae EF01-2]
E49_B386_A352	121999019	>gi|121999019|ref|YP_001003806.1| succinyl-CoA synthetase subunit beta [Halorhodospira halophila SL1]
E49_B386_A352	124265265	>gi|124265265|ref|YP_001019269.1| succinyl-CoA synthetase subunit beta [Methylibium petroleiphilum PM1]
E49_B386_A352	124384843	>gi|124384843|ref|YP_001028362.1| succinyl-CoA synthetase subunit beta [Burkholderia mallei NCTC 10229]
E49_B386_A352	126437272	>gi|126437272|ref|YP_001072963.1| succinyl-CoA synthetase subunit beta [Mycobacterium sp. JLS]
E49_B386_A352	126440736	>gi|126440736|ref|YP_001057864.1| succinyl-CoA synthetase subunit beta [Burkholderia pseudomallei 668]
E49_B386_A352	127512586	>gi|127512586|ref|YP_001093783.1| sucC gene product [Shewanella loihica PV-4]
E49_B386_A352	134093621	>gi|134093621|ref|YP_001098696.1| sucC gene product [Herminiimonas arsenicoxydans]
E49_B386_A352	134103099	>gi|134103099|ref|YP_001108760.1| succinyl-CoA synthetase subunit beta [Saccharopolyspora erythraea NRRL 2338]
E49_B386_A352	134296851	>gi|134296851|ref|YP_001120586.1| succinyl-CoA synthetase subunit beta [Burkholderia vietnamiensis G4]
E49_B386_A352	13473641	>gi|13473641|ref|NP_105209.1| sucC gene product [Mesorhizobium loti MAFF303099]
E49_B386_A352	138894729	>gi|138894729|ref|YP_001125182.1| sucC gene product [Geobacillus thermodenitrificans NG80-2]
E49_B386_A352	145219368	>gi|145219368|ref|YP_001130077.1| succinyl-CoA synthetase subunit beta [Chlorobium phaeovibrioides DSM 265]
E49_B386_A352	145222455	>gi|145222455|ref|YP_001133133.1| succinyl-CoA synthetase subunit beta [Mycobacterium gilvum PYR-GCK]
E49_B386_A352	145296561	>gi|145296561|ref|YP_001139382.1| succinyl-CoA synthetase subunit beta [Corynebacterium glutamicum R]
E49_B386_A352	145299311	>gi|145299311|ref|YP_001142152.1| sucC gene product [Aeromonas salmonicida subsp. salmonicida A449]
E49_B386_A352	145590011	>gi|145590011|ref|YP_001156608.1| sucC gene product [Polynucleobacter necessarius subsp. asymbioticus QLW-P1DMWA-1]
E49_B386_A352	145596325	>gi|145596325|ref|YP_001160622.1| sucC gene product [Salinispora tropica CNB-440]
E49_B386_A352	145599847	>gi|145599847|ref|YP_001163923.1| succinyl-CoA synthetase subunit beta [Yersinia pestis Pestoides F]
E49_B386_A352	146276136	>gi|146276136|ref|YP_001166295.1| succinyl-CoA synthetase subunit beta [Rhodobacter sphaeroides ATCC 17025]
E49_B386_A352	146299918	>gi|146299918|ref|YP_001194509.1| sucC gene product [Flavobacterium johnsoniae UW101]
E49_B386_A352	146310886	>gi|146310886|ref|YP_001175960.1| succinyl-CoA synthetase subunit beta [Enterobacter sp. 638]
E49_B386_A352	146328975	>gi|146328975|ref|YP_001210178.1| suC gene product [Dichelobacter nodosus VCS1703A]
E49_B386_A352	146337550	>gi|146337550|ref|YP_001202598.1| succinyl-CoA synthetase subunit beta [Bradyrhizobium sp. ORS 278]
E49_B386_A352	147673132	>gi|147673132|ref|YP_001217610.1| succinyl-CoA synthetase subunit beta [Vibrio cholerae O395]
E49_B386_A352	147677693	>gi|147677693|ref|YP_001211908.1| succinyl-CoA synthetase, beta subunit [Pelotomaculum thermopropionicum SI]
E49_B386_A352	148244314	>gi|148244314|ref|YP_001219008.1| succinyl-CoA synthetase beta subunit [Candidatus Vesicomyosocius okutanii HA]
E49_B386_A352	148252001	>gi|148252001|ref|YP_001236586.1| succinyl-CoA synthetase subunit beta [Bradyrhizobium sp. BTAi1]
E49_B386_A352	148260623	>gi|148260623|ref|YP_001234750.1| succinyl-CoA synthetase subunit beta [Acidiphilium cryptum JF-5]
E49_B386_A352	148265508	>gi|148265508|ref|YP_001232214.1| succinyl-CoA synthetase subunit beta [Geobacter uraniireducens Rf4]
E49_B386_A352	148273732	>gi|148273732|ref|YP_001223293.1| succinyl-CoA synthetase subunit beta [Clavibacter michiganensis subsp. michiganensis NCPPB 382]
E49_B386_A352	148556100	>gi|148556100|ref|YP_001263682.1| sucC gene product [Sphingomonas wittichii RW1]
E49_B386_A352	148559974	>gi|148559974|ref|YP_001259750.1| succinyl-CoA synthetase subunit beta [Brucella ovis ATCC 25840]
E49_B386_A352	148652081	>gi|148652081|ref|YP_001279174.1| sucC gene product [Psychrobacter sp. PRwf-1]
E49_B386_A352	148658028	>gi|148658028|ref|YP_001278233.1| succinyl-CoA synthetase subunit beta [Roseiflexus sp. RS-1]
E49_B386_A352	148826195	>gi|148826195|ref|YP_001290948.1| succinyl-CoA synthetase subunit beta [Haemophilus influenzae PittEE]
E49_B386_A352	150021735	>gi|150021735|ref|YP_001307089.1| succinate--CoA ligase [Thermosipho melanesiensis BI429]
E49_B386_A352	150024993	>gi|150024993|ref|YP_001295819.1| sucC gene product [Flavobacterium psychrophilum JIP02/86]
E49_B386_A352	150388321	>gi|150388321|ref|YP_001318370.1| succinyl-CoA synthetase subunit beta [Alkaliphilus metalliredigens QYMF]
E49_B386_A352	150398140	>gi|150398140|ref|YP_001328607.1| sucC gene product [Sinorhizobium medicae WSM419]
E49_B386_A352	152967942	>gi|152967942|ref|YP_001363726.1| succinyl-CoA synthetase subunit beta [Kineococcus radiotolerans SRS30216]
E49_B386_A352	152976202	>gi|152976202|ref|YP_001375719.1| succinyl-CoA synthetase subunit beta [Bacillus cytotoxicus NVH 391-98]
E49_B386_A352	152979225	>gi|152979225|ref|YP_001344854.1| succinyl-CoA synthetase subunit beta [Actinobacillus succinogenes 130Z]
E49_B386_A352	152980238	>gi|152980238|ref|YP_001352080.1| succinyl-CoA synthetase subunit beta [Janthinobacterium sp. Marseille]
E49_B386_A352	152990585	>gi|152990585|ref|YP_001356307.1| succinyl-CoA synthase, beta subunit [Nitratiruptor sp. SB155-2]
E49_B386_A352	152992172	>gi|152992172|ref|YP_001357893.1| succinyl-CoA synthetase subunit beta [Sulfurovum sp. NBC37-1]
E49_B386_A352	152996809	>gi|152996809|ref|YP_001341644.1| succinyl-CoA synthetase subunit beta [Marinomonas sp. MWYL1]
E49_B386_A352	153005045	>gi|153005045|ref|YP_001379370.1| sucC gene product [Anaeromyxobacter sp. Fw109-5]
E49_B386_A352	153008266	>gi|153008266|ref|YP_001369481.1| sucC gene product [Ochrobactrum anthropi ATCC 49188]
E49_B386_A352	154148943	>gi|154148943|ref|YP_001406693.1| succinyl-CoA synthetase beta chain (SCS-alpha)(vegetative protein 63) (VEG63) [Campylobacter hominis ATCC BAA-381]
E49_B386_A352	154174047	>gi|154174047|ref|YP_001408277.1| succinyl-CoA synthetase subunit beta [Campylobacter curvus 525.92]
E49_B386_A352	154244112	>gi|154244112|ref|YP_001415070.1| succinyl-CoA synthetase subunit beta [Xanthobacter autotrophicus Py2]
E49_B386_A352	154250057	>gi|154250057|ref|YP_001410882.1| succinate--CoA ligase [Fervidobacterium nodosum Rt17-B1]
E49_B386_A352	154251905	>gi|154251905|ref|YP_001412729.1| unnamed protein product [Parvibaculum lavamentivorans DS-1]
E49_B386_A352	15606731	>gi|15606731|ref|NP_214111.1| succinyl-CoA synthetase subunit beta [Aquifex aeolicus VF5]
E49_B386_A352	15615033	>gi|15615033|ref|NP_243336.1| succinyl-CoA synthetase subunit beta [Bacillus halodurans C-125]
E49_B386_A352	15618881	>gi|15618881|ref|NP_225167.1| succinyl-CoA synthetase subunit beta [Chlamydophila pneumoniae CWL029]
E49_B386_A352	156743146	>gi|156743146|ref|YP_001433275.1| succinyl-CoA synthetase subunit beta [Roseiflexus castenholzii DSM 13941]
E49_B386_A352	156973654	>gi|156973654|ref|YP_001444561.1| succinyl-CoA synthetase subunit beta [Vibrio harveyi ATCC BAA-1116]
E49_B386_A352	157146665	>gi|157146665|ref|YP_001453983.1| succinyl-CoA synthetase subunit beta [Citrobacter koseri ATCC BAA-895]
E49_B386_A352	157369512	>gi|157369512|ref|YP_001477501.1| succinyl-CoA synthetase subunit beta [Serratia proteamaculans 568]
E49_B386_A352	157375947	>gi|157375947|ref|YP_001474547.1| sucC gene product [Shewanella sediminis HAW-EB3]
E49_B386_A352	157692288	>gi|157692288|ref|YP_001486750.1| sucC gene product [Bacillus pumilus SAFR-032]
E49_B386_A352	157825718	>gi|157825718|ref|YP_001493438.1| sucC gene product [Rickettsia akari str. Hartford]
E49_B386_A352	157961614	>gi|157961614|ref|YP_001501648.1| succinyl-CoA synthetase subunit beta [Shewanella pealeana ATCC 700345]
E49_B386_A352	15806266	>gi|15806266|ref|NP_294971.1| succinyl-CoA synthetase subunit beta [Deinococcus radiodurans R1]
E49_B386_A352	158317722	>gi|158317722|ref|YP_001510230.1| sucC gene product [Frankia sp. EAN1pec]
E49_B386_A352	158319672	>gi|158319672|ref|YP_001512179.1| succinyl-CoA synthetase, beta subunit [Alkaliphilus oremlandii OhILAs]
E49_B386_A352	15834828	>gi|15834828|ref|NP_296587.1| succinyl-CoA synthetase subunit beta [Chlamydia muridarum Nigg]
E49_B386_A352	15839136	>gi|15839136|ref|NP_299824.1| succinyl-CoA synthetase subunit beta [Xylella fastidiosa 9a5c]
E49_B386_A352	158425639	>gi|158425639|ref|YP_001526931.1| unnamed protein product [Azorhizobium caulinodans ORS 571]
E49_B386_A352	158520091	>gi|158520091|ref|YP_001527961.1| succinyl-CoA synthetase subunit beta [Desulfococcus oleovorans Hxd3]
E49_B386_A352	15889893	>gi|15889893|ref|NP_355574.1| succinyl-CoA synthetase subunit beta [Agrobacterium tumefaciens str. C58]
E49_B386_A352	15892522	>gi|15892522|ref|NP_360236.1| succinyl-CoA synthetase subunit beta [Rickettsia conorii str. Malish 7]
E49_B386_A352	159039722	>gi|159039722|ref|YP_001538975.1| sucC gene product [Salinispora arenicola CNS-205]
E49_B386_A352	159045418	>gi|159045418|ref|YP_001534212.1| succinyl-CoA synthetase subunit beta [Dinoroseobacter shibae DFL 12]
E49_B386_A352	159901081	>gi|159901081|ref|YP_001547328.1| sucC gene product [Herpetosiphon aurantiacus DSM 785]
E49_B386_A352	160875738	>gi|160875738|ref|YP_001555054.1| sucC gene product [Shewanella baltica OS195]
E49_B386_A352	160896318	>gi|160896318|ref|YP_001561900.1| succinyl-CoA synthetase subunit beta [Delftia acidovorans SPH-1]
E49_B386_A352	161619844	>gi|161619844|ref|YP_001593731.1| succinyl-CoA synthetase subunit beta [Brucella canis ATCC 23365]
E49_B386_A352	162148723	>gi|162148723|ref|YP_001603184.1| succinyl-CoA synthetase beta chain [Gluconacetobacter diazotrophicus PAl 5]
E49_B386_A352	162457428	>gi|162457428|ref|YP_001619795.1| sucC gene product [Sorangium cellulosum 'So ce 56']
E49_B386_A352	163839116	>gi|163839116|ref|YP_001623521.1| succinyl-CoA synthetase subunit beta [Renibacterium salmoninarum ATCC 33209]
E49_B386_A352	163846696	>gi|163846696|ref|YP_001634740.1| succinyl-CoA synthetase subunit beta [Chloroflexus aurantiacus J-10-fl]
E49_B386_A352	163851071	>gi|163851071|ref|YP_001639114.1| succinyl-CoA synthetase subunit beta [Methylobacterium extorquens PA1]
E49_B386_A352	163856372	>gi|163856372|ref|YP_001630670.1| sucC gene product [Bordetella petrii DSM 12804]
E49_B386_A352	163869364	>gi|163869364|ref|YP_001610620.1| sucC gene product [Bartonella tribocorum CIP 105476]
E49_B386_A352	163941574	>gi|163941574|ref|YP_001646458.1| succinyl-CoA synthetase subunit beta [Bacillus weihenstephanensis KBAB4]
E49_B386_A352	165975911	>gi|165975911|ref|YP_001651504.1| succinyl-CoA synthetase subunit beta [Actinobacillus pleuropneumoniae serovar 3 str. JL03]
E49_B386_A352	167034752	>gi|167034752|ref|YP_001669983.1| sucC gene product [Pseudomonas putida GB-1]
E49_B386_A352	167624409	>gi|167624409|ref|YP_001674703.1| succinyl-CoA synthetase subunit beta [Shewanella halifaxensis HAW-EB4]
E49_B386_A352	167626463	>gi|167626463|ref|YP_001676963.1| succinyl-CoA synthetase subunit beta [Francisella philomiragia subsp. philomiragia ATCC 25017]
E49_B386_A352	167628505	>gi|167628505|ref|YP_001679004.1| sucC gene product [Heliobacterium modesticaldum Ice1]
E49_B386_A352	167644201	>gi|167644201|ref|YP_001681864.1| succinyl-CoA synthetase subunit beta [Caulobacter sp. K31]
E49_B386_A352	169628151	>gi|169628151|ref|YP_001701800.1| succinyl-CoA synthetase subunit beta [Mycobacterium abscessus ATCC 19977]
E49_B386_A352	169794949	>gi|169794949|ref|YP_001712742.1| succinyl-CoA synthetase subunit beta [Acinetobacter baumannii AYE]
E49_B386_A352	169827109	>gi|169827109|ref|YP_001697267.1| succinyl-CoA synthetase subunit beta [Lysinibacillus sphaericus C3-41]
E49_B386_A352	170025188	>gi|170025188|ref|YP_001721693.1| succinyl-CoA synthetase subunit beta [Yersinia pseudotuberculosis YPIII]
E49_B386_A352	170717677	>gi|170717677|ref|YP_001784752.1| succinyl-CoA synthetase subunit beta [Haemophilus somnus 2336]
E49_B386_A352	170726192	>gi|170726192|ref|YP_001760218.1| sucC gene product [Shewanella woodyi ATCC 51908]
E49_B386_A352	170740403	>gi|170740403|ref|YP_001769058.1| unnamed protein product [Methylobacterium sp. 4-46]
E49_B386_A352	170747353	>gi|170747353|ref|YP_001753613.1| succinyl-CoA synthetase subunit beta [Methylobacterium radiotolerans JCM 2831]
E49_B386_A352	171059380	>gi|171059380|ref|YP_001791729.1| succinyl-CoA synthetase subunit beta [Leptothrix cholodnii SP-6]
E49_B386_A352	172057900	>gi|172057900|ref|YP_001814360.1| succinyl-CoA synthetase subunit beta [Exiguobacterium sibiricum 255-15]
E49_B386_A352	17545273	>gi|17545273|ref|NP_518675.1| sucC gene product [Ralstonia solanacearum GMI1000]
E49_B386_A352	182416040	>gi|182416040|ref|YP_001821106.1| succinyl-CoA synthetase subunit beta [Opitutus terrae PB90-1]
E49_B386_A352	182436516	>gi|182436516|ref|YP_001824235.1| succinyl-CoA synthetase subunit beta [Streptomyces griseus subsp. griseus NBRC 13350]
E49_B386_A352	182680503	>gi|182680503|ref|YP_001834649.1| succinyl-CoA synthetase subunit beta [Beijerinckia indica subsp. indica ATCC 9039]
E49_B386_A352	183221438	>gi|183221438|ref|YP_001839434.1| succinyl-CoA synthetase subunit beta [Leptospira biflexa serovar Patoc strain 'Patoc 1 (Paris)']
E49_B386_A352	183984520	>gi|183984520|ref|YP_001852811.1| succinyl-CoA synthetase subunit beta [Mycobacterium marinum M]
E49_B386_A352	184201464	>gi|184201464|ref|YP_001855671.1| succinyl-CoA synthetase subunit beta [Kocuria rhizophila DC2201]
E49_B386_A352	186473506	>gi|186473506|ref|YP_001860848.1| unnamed protein product [Burkholderia phymatum STM815]
E49_B386_A352	187478794	>gi|187478794|ref|YP_786818.1| sucC gene product [Bordetella avium 197N]
E49_B386_A352	187736200	>gi|187736200|ref|YP_001878312.1| succinyl-CoA synthetase, beta subunit [Akkermansia muciniphila ATCC BAA-835]
E49_B386_A352	187925265	>gi|187925265|ref|YP_001896907.1| sucC gene product [Burkholderia phytofirmans PsJN]
E49_B386_A352	187927574	>gi|187927574|ref|YP_001898061.1| succinyl-CoA synthetase subunit beta [Ralstonia pickettii 12J]
E49_B386_A352	188534429	>gi|188534429|ref|YP_001908226.1| succinyl-CoA synthetase subunit beta [Erwinia tasmaniensis Et1/99]
E49_B386_A352	188575735	>gi|188575735|ref|YP_001912664.1| sucC gene product [Xanthomonas oryzae pv. oryzae PXO99A]
E49_B386_A352	188580840	>gi|188580840|ref|YP_001924285.1| succinyl-CoA synthetase subunit beta [Methylobacterium populi BJ001]
E49_B386_A352	188587004	>gi|188587004|ref|YP_001918549.1| succinyl-CoA synthetase, beta subunit [Natranaerobius thermophilus JW/NM-WN-LF]
E49_B386_A352	188591290	>gi|188591290|ref|YP_001795890.1| succinyl-CoA synthetase subunit beta [Cupriavidus taiwanensis LMG 19424]
E49_B386_A352	188990492	>gi|188990492|ref|YP_001902502.1| succinyl-CoA synthetase subunit beta [Xanthomonas campestris pv. campestris str. B100]
E49_B386_A352	188996560	>gi|188996560|ref|YP_001930811.1| succinyl-CoA synthetase subunit beta [Sulfurihydrogenibium sp. YO3AOP1]
E49_B386_A352	189024995	>gi|189024995|ref|YP_001935763.1| succinyl-CoA synthetase subunit beta [Brucella abortus S19]
E49_B386_A352	189184256	>gi|189184256|ref|YP_001938041.1| succinyl-CoA synthetase beta chain [Orientia tsutsugamushi str. Ikeda]
E49_B386_A352	189219057	>gi|189219057|ref|YP_001939698.1| Succinyl-CoA synthetase, beta subunit [Methylacidiphilum infernorum V4]
E49_B386_A352	189347425	>gi|189347425|ref|YP_001943954.1| succinyl-CoA synthetase subunit beta [Chlorobium limicola DSM 245]
E49_B386_A352	189351405	>gi|189351405|ref|YP_001947033.1| succinyl-CoA synthetase subunit beta [Burkholderia multivorans ATCC 17616]
E49_B386_A352	189425773	>gi|189425773|ref|YP_001952950.1| succinyl-CoA synthetase subunit beta [Geobacter lovleyi SZ]
E49_B386_A352	190571356	>gi|190571356|ref|YP_001975714.1| succinyl-CoA synthetase subunit beta [Wolbachia endosymbiont of Culex quinquefasciatus Pel]
E49_B386_A352	192359200	>gi|192359200|ref|YP_001981994.1| sucC gene product [Cellvibrio japonicus Ueda107]
E49_B386_A352	193213142	>gi|193213142|ref|YP_001999095.1| succinyl-CoA synthetase subunit beta [Chlorobaculum parvum NCIB 8327]
E49_B386_A352	193215966	>gi|193215966|ref|YP_001997165.1| succinyl-CoA synthetase subunit beta [Chloroherpeton thalassium ATCC 35110]
E49_B386_A352	194333450	>gi|194333450|ref|YP_002015310.1| succinyl-CoA synthetase subunit beta [Prosthecochloris aestuarii DSM 271]
E49_B386_A352	194335891	>gi|194335891|ref|YP_002017685.1| succinyl-CoA synthetase subunit beta [Pelodictyon phaeoclathratiforme BU-1]
E49_B386_A352	195953300	>gi|195953300|ref|YP_002121590.1| succinyl-CoA synthetase subunit beta [Hydrogenobaculum sp. Y04AAS1]
E49_B386_A352	197103624	>gi|197103624|ref|YP_002129001.1| succinyl-CoA synthetase subunit beta [Phenylobacterium zucineum HLK1]
E49_B386_A352	197117851	>gi|197117851|ref|YP_002138278.1| succinyl-CoA synthetase subunit beta [Geobacter bemidjiensis Bem]
E49_B386_A352	197122638	>gi|197122638|ref|YP_002134589.1| succinyl-CoA synthetase subunit beta [Anaeromyxobacter sp. K]
E49_B386_A352	197284468	>gi|197284468|ref|YP_002150340.1| succinyl-CoA synthetase subunit beta [Proteus mirabilis HI4320]
E49_B386_A352	198282727	>gi|198282727|ref|YP_002219048.1| succinyl-CoA synthetase subunit beta [Acidithiobacillus ferrooxidans ATCC 53993]
E49_B386_A352	206559349	>gi|206559349|ref|YP_002230110.1| succinyl-CoA synthetase subunit beta [Burkholderia cenocepacia J2315]
E49_B386_A352	209694427	>gi|209694427|ref|YP_002262355.1| succinyl-CoA synthetase subunit beta [Aliivibrio salmonicida LFI1238]
E49_B386_A352	209965472	>gi|209965472|ref|YP_002298387.1| sucC gene product [Rhodospirillum centenum SW]
E49_B386_A352	21223186	>gi|21223186|ref|NP_628965.1| succinyl-CoA synthetase subunit beta [Streptomyces coelicolor A3(2)]
E49_B386_A352	21243962	>gi|21243962|ref|NP_643544.1| sucC gene product [Xanthomonas axonopodis pv. citri str. 306]
E49_B386_A352	212635734	>gi|212635734|ref|YP_002312259.1| sucC gene product [Shewanella piezotolerans WP3]
E49_B386_A352	212639579	>gi|212639579|ref|YP_002316099.1| succinyl-CoA synthetase subunit beta [Anoxybacillus flavithermus WK1]
E49_B386_A352	21673219	>gi|21673219|ref|NP_661284.1| succinyl-CoA synthetase subunit beta [Chlorobium tepidum TLS]
E49_B386_A352	217961256	>gi|217961256|ref|YP_002339824.1| sucC gene product [Bacillus cereus AH187]
E49_B386_A352	217969348	>gi|217969348|ref|YP_002354582.1| succinyl-CoA synthetase subunit beta [Thauera sp. MZ1T]
E49_B386_A352	217977878	>gi|217977878|ref|YP_002362025.1| malate--CoA ligase subunit beta [Methylocella silvestris BL2]
E49_B386_A352	218529901	>gi|218529901|ref|YP_002420717.1| succinyl-CoA synthetase subunit beta [Methylobacterium chloromethanicum CM4]
E49_B386_A352	218549708	>gi|218549708|ref|YP_002383499.1| succinyl-CoA synthetase subunit beta [Escherichia fergusonii ATCC 35469]
E49_B386_A352	218710209	>gi|218710209|ref|YP_002417830.1| succinyl-CoA synthetase subunit beta [Vibrio splendidus LGP32]
E49_B386_A352	218781620	>gi|218781620|ref|YP_002432938.1| sucC gene product [Desulfatibacillum alkenivorans AK-01]
E49_B386_A352	219683816	>gi|219683816|ref|YP_002470199.1| succinyl-CoA synthetase beta chain [Bifidobacterium animalis subsp. lactis AD011]
E49_B386_A352	219848976	>gi|219848976|ref|YP_002463409.1| succinyl-CoA synthetase subunit beta [Chloroflexus aggregans DSM 9485]
E49_B386_A352	219870877	>gi|219870877|ref|YP_002475252.1| succinyl-CoA synthetase subunit beta [Haemophilus parasuis SH0165]
E49_B386_A352	220911707	>gi|220911707|ref|YP_002487016.1| succinyl-CoA synthetase subunit beta [Arthrobacter chlorophenolicus A6]
E49_B386_A352	220917421	>gi|220917421|ref|YP_002492725.1| succinyl-CoA synthetase subunit beta [Anaeromyxobacter dehalogenans 2CP-1]
E49_B386_A352	220921132	>gi|220921132|ref|YP_002496433.1| succinyl-CoA synthetase subunit beta [Methylobacterium nodulans ORS 2060]
E49_B386_A352	220933987	>gi|220933987|ref|YP_002512886.1| succinyl-CoA synthetase subunit beta [Thioalkalivibrio sulfidophilus HL-EbGr7]
E49_B386_A352	221229456	>gi|221229456|ref|YP_002502872.1| succinyl-CoA synthetase subunit beta [Mycobacterium leprae Br4923]
E49_B386_A352	221233279	>gi|221233279|ref|YP_002515715.1| sucC gene product [Caulobacter crescentus NA1000]
E49_B386_A352	221633777	>gi|221633777|ref|YP_002523003.1| sucC gene product [Thermomicrobium roseum DSM 5159]
E49_B386_A352	222053358	>gi|222053358|ref|YP_002535720.1| succinyl-CoA synthetase, beta subunit [Geobacter sp. FRC-32]
E49_B386_A352	222087461	>gi|222087461|ref|YP_002545998.1| succinyl-CoA synthetase subunit beta [Agrobacterium radiobacter K84]
E49_B386_A352	222112555	>gi|222112555|ref|YP_002554819.1| succinyl-CoA synthetase subunit beta [Acidovorax ebreus TPSY]
E49_B386_A352	222150041	>gi|222150041|ref|YP_002550998.1| succinyl-CoA synthetase subunit beta [Agrobacterium vitis S4]
E49_B386_A352	222151080	>gi|222151080|ref|YP_002560234.1| succinyl-CoA synthetase subunit beta [Macrococcus caseolyticus JCSC5402]
E49_B386_A352	222524503	>gi|222524503|ref|YP_002568974.1| succinyl-CoA synthetase subunit beta [Chloroflexus sp. Y-400-fl]
E49_B386_A352	224370324	>gi|224370324|ref|YP_002604488.1| sucC gene product [Desulfobacterium autotrophicum HRM2]
E49_B386_A352	224373252	>gi|224373252|ref|YP_002607624.1| succinyl-CoA synthetase subunit beta [Nautilia profundicola AmH]
E49_B386_A352	224476371	>gi|224476371|ref|YP_002633977.1| succinyl-CoA synthetase subunit beta [Staphylococcus carnosus subsp. carnosus TM300]
E49_B386_A352	225630876	>gi|225630876|ref|YP_002727667.1| Succinyl-CoA synthetase, beta subunit [Wolbachia sp. wRi]
E49_B386_A352	225848460	>gi|225848460|ref|YP_002728623.1| succinyl-CoA synthetase subunit beta [Sulfurihydrogenibium azorense Az-Fu1]
E49_B386_A352	225850685	>gi|225850685|ref|YP_002730919.1| succinyl-CoA synthetase subunit beta [Persephonella marina EX-H1]
E49_B386_A352	225853364	>gi|225853364|ref|YP_002733597.1| unnamed protein product [Brucella melitensis ATCC 23457]
E49_B386_A352	225874174	>gi|225874174|ref|YP_002755633.1| succinyl-CoA synthase, beta subunit [Acidobacterium capsulatum ATCC 51196]
E49_B386_A352	226227052	>gi|226227052|ref|YP_002761158.1| succinyl-CoA synthetase beta chain [Gemmatimonas aurantiaca T-27]
E49_B386_A352	226307916	>gi|226307916|ref|YP_002767876.1| succinyl-CoA synthetase beta subunit [Rhodococcus erythropolis PR4]
E49_B386_A352	226313082	>gi|226313082|ref|YP_002772976.1| succinyl-CoA synthetase subunit beta [Brevibacillus brevis NBRC 100599]
E49_B386_A352	226356091	>gi|226356091|ref|YP_002785831.1| succinyl-CoA synthetase subunit beta [Deinococcus deserti VCD115]
E49_B386_A352	226365051	>gi|226365051|ref|YP_002782834.1| succinyl-CoA synthetase subunit beta [Rhodococcus opacus B4]
E49_B386_A352	226941329	>gi|226941329|ref|YP_002796403.1| succinyl-CoA synthetase subunit beta [Laribacter hongkongensis HLHK9]
E49_B386_A352	226945042	>gi|226945042|ref|YP_002800115.1| succinyl-CoA synthetase subunit beta [Azotobacter vinelandii DJ]
E49_B386_A352	227833887	>gi|227833887|ref|YP_002835594.1| succinyl-CoA synthetase beta subunit [Corynebacterium aurimucosum ATCC 700975]
E49_B386_A352	229586711	>gi|229586711|ref|YP_002845212.1| sucC gene product [Rickettsia africae ESF-5]
E49_B386_A352	229821498	>gi|229821498|ref|YP_002883024.1| succinyl-CoA synthetase subunit beta [Beutenbergia cavernae DSM 12333]
E49_B386_A352	229918615	>gi|229918615|ref|YP_002887261.1| succinyl-CoA synthetase subunit beta [Exiguobacterium sp. AT1b]
E49_B386_A352	23098998	>gi|23098998|ref|NP_692464.1| sucC gene product [Oceanobacillus iheyensis HTE831]
E49_B386_A352	237803253	>gi|237803253|ref|YP_002888447.1| succinyl-CoA synthetase subunit beta [Chlamydia trachomatis B/Jali20/OT]
E49_B386_A352	237808971	>gi|237808971|ref|YP_002893411.1| succinyl-CoA synthetase, beta subunit [Tolumonas auensis DSM 9187]
E49_B386_A352	238028530	>gi|238028530|ref|YP_002912761.1| unnamed protein product [Burkholderia glumae BGR1]
E49_B386_A352	238650298	>gi|238650298|ref|YP_002916150.1| succinyl-CoA synthetase subunit beta [Rickettsia peacockii str. Rustic]
E49_B386_A352	238898946	>gi|238898946|ref|YP_002924628.1| succinyl-CoA synthetase, beta subunit [Candidatus Hamiltonella defensa 5AT (Acyrthosiphon pisum)]
E49_B386_A352	238920747	>gi|238920747|ref|YP_002934262.1| sucC gene product [Edwardsiella ictaluri 93-146]
E49_B386_A352	239826601	>gi|239826601|ref|YP_002949225.1| succinyl-CoA synthetase subunit beta [Geobacillus sp. WCH70]
E49_B386_A352	239916964	>gi|239916964|ref|YP_002956522.1| succinyl-CoA synthetase (ADP-forming) beta subunit [Micrococcus luteus NCTC 2665]
E49_B386_A352	240851388	>gi|240851388|ref|YP_002972791.1| succinyl-CoA synthetase subunit beta [Bartonella grahamii as4aup]
E49_B386_A352	24111996	>gi|24111996|ref|NP_706506.1| sucC gene product [Shigella flexneri 2a str. 301]
E49_B386_A352	241206657	>gi|241206657|ref|YP_002977753.1| sucC gene product [Rhizobium leguminosarum bv. trifolii WSM1325]
E49_B386_A352	24373496	>gi|24373496|ref|NP_717539.1| sucC gene product [Shewanella oneidensis MR-1]
E49_B386_A352	25029006	>gi|25029006|ref|NP_739060.1| sucC gene product [Corynebacterium efficiens YS-314]
E49_B386_A352	251790492	>gi|251790492|ref|YP_003005213.1| succinyl-CoA synthetase subunit beta [Dickeya zeae Ech1591]
E49_B386_A352	251792225	>gi|251792225|ref|YP_003006946.1| succinyl-CoA synthetase subunit beta [Aggregatibacter aphrophilus NJ8700]
E49_B386_A352	251797456	>gi|251797456|ref|YP_003012187.1| succinyl-CoA synthetase subunit beta [Paenibacillus sp. JDR-2]
E49_B386_A352	253687632	>gi|253687632|ref|YP_003016822.1| succinyl-CoA synthetase subunit beta [Pectobacterium carotovorum subsp. carotovorum PC1]
E49_B386_A352	253701392	>gi|253701392|ref|YP_003022581.1| succinyl-CoA synthetase subunit beta [Geobacter sp. M21]
E49_B386_A352	253990446	>gi|253990446|ref|YP_003041802.1| succinyl-CoA synthetase subunit beta [Photorhabdus asymbiotica subsp. asymbiotica ATCC 43949]
E49_B386_A352	253996049	>gi|253996049|ref|YP_003048113.1| succinyl-CoA synthetase subunit beta [Methylotenera mobilis JLW8]
E49_B386_A352	253998617	>gi|253998617|ref|YP_003050680.1| succinyl-CoA synthetase subunit beta [Methylovorus glucosetrophus SIP3-4]
E49_B386_A352	254294601	>gi|254294601|ref|YP_003060624.1| succinyl-CoA synthetase subunit beta [Hirschia baltica ATCC 49814]
E49_B386_A352	254781049	>gi|254781049|ref|YP_003065462.1| sucC gene product [Candidatus Liberibacter asiaticus str. psy62]
E49_B386_A352	254786519	>gi|254786519|ref|YP_003073948.1| succinyl-CoA synthetase subunit beta [Teredinibacter turnerae T7901]
E49_B386_A352	254796635	>gi|254796635|ref|YP_003081471.1| succinyl-CoA synthetase beta chain [Neorickettsia risticii str. Illinois]
E49_B386_A352	255036495	>gi|255036495|ref|YP_003087116.1| sucC gene product [Dyadobacter fermentans DSM 18053]
E49_B386_A352	255532906	>gi|255532906|ref|YP_003093278.1| succinyl-CoA synthetase subunit beta [Pedobacter heparinus DSM 2366]
E49_B386_A352	255536400	>gi|255536400|ref|YP_003096771.1| succinyl-CoA synthetase subunit beta [Flavobacteriaceae bacterium 3519-10]
E49_B386_A352	256370328	>gi|256370328|ref|YP_003107839.1| succinyl-CoA synthetase subunit beta [Brucella microti CCM 4915]
E49_B386_A352	256371136	>gi|256371136|ref|YP_003108960.1| succinyl-CoA synthetase subunit beta [Acidimicrobium ferrooxidans DSM 10331]
E49_B386_A352	256380494	>gi|256380494|ref|YP_003104154.1| succinyl-CoA synthetase subunit beta [Actinosynnema mirum DSM 43827]
E49_B386_A352	256397087	>gi|256397087|ref|YP_003118651.1| succinyl-CoA synthetase subunit beta [Catenulispora acidiphila DSM 44928]
E49_B386_A352	256425554	>gi|256425554|ref|YP_003126207.1| sucC gene product [Chitinophaga pinensis DSM 2588]
E49_B386_A352	256820557	>gi|256820557|ref|YP_003141836.1| succinyl-CoA synthetase subunit beta [Capnocytophaga ochracea DSM 7271]
E49_B386_A352	256822756	>gi|256822756|ref|YP_003146719.1| unnamed protein product [Kangiella koreensis DSM 16069]
E49_B386_A352	256824634	>gi|256824634|ref|YP_003148594.1| succinyl-CoA synthetase subunit beta [Kytococcus sedentarius DSM 20547]
E49_B386_A352	256831911	>gi|256831911|ref|YP_003160638.1| succinyl-CoA synthetase, beta subunit [Jonesia denitrificans DSM 20603]
E49_B386_A352	257054562	>gi|257054562|ref|YP_003132394.1| succinyl-CoA synthetase subunit beta [Saccharomonospora viridis DSM 43017]
E49_B386_A352	257068098	>gi|257068098|ref|YP_003154353.1| succinyl-CoA synthetase subunit beta [Brachybacterium faecium DSM 4810]
E49_B386_A352	257092290	>gi|257092290|ref|YP_003165931.1| sucC gene product [Candidatus Accumulibacter phosphatis clade IIA str. UW-1]
E49_B386_A352	258511357	>gi|258511357|ref|YP_003184791.1| unnamed protein product [Alicyclobacillus acidocaldarius subsp. acidocaldarius DSM 446]
E49_B386_A352	258651502	>gi|258651502|ref|YP_003200658.1| succinyl-CoA synthetase subunit beta [Nakamurella multipartita DSM 44233]
E49_B386_A352	259909076	>gi|259909076|ref|YP_002649432.1| succinyl-CoA synthetase subunit beta [Erwinia pyrifoliae Ep1/96]
E49_B386_A352	260062191	>gi|260062191|ref|YP_003195271.1| succinyl-CoA synthetase subunit beta [Robiginitalea biformata HTCC2501]
E49_B386_A352	260597126	>gi|260597126|ref|YP_003209697.1| sucC gene product [Cronobacter turicensis z3032]
E49_B386_A352	260753943	>gi|260753943|ref|YP_003226836.1| succinyl-CoA synthetase subunit beta [Zymomonas mobilis subsp. mobilis NCIMB 11163]
E49_B386_A352	260866858	>gi|260866858|ref|YP_003233260.1| succinyl-CoA synthetase, beta subunit [Escherichia coli O111:H- str. 11128]
E49_B386_A352	261407994	>gi|261407994|ref|YP_003244235.1| succinyl-CoA synthetase subunit beta [Paenibacillus sp. Y412MC10]
E49_B386_A352	261419408	>gi|261419408|ref|YP_003253090.1| succinyl-CoA synthetase subunit beta [Geobacillus sp. Y412MC61]
E49_B386_A352	261749142	>gi|261749142|ref|YP_003256827.1| succinyl-CoA synthetase subunit beta [Blattabacterium sp. (Periplaneta americana) str. BPLAN]
E49_B386_A352	261822341	>gi|261822341|ref|YP_003260447.1| succinyl-CoA synthetase subunit beta [Pectobacterium wasabiae WPP163]
E49_B386_A352	261856574	>gi|261856574|ref|YP_003263857.1| succinyl-CoA synthetase subunit beta [Halothiobacillus neapolitanus c2]
E49_B386_A352	262198319	>gi|262198319|ref|YP_003269528.1| unnamed protein product [Haliangium ochraceum DSM 14365]
E49_B386_A352	262201313	>gi|262201313|ref|YP_003272521.1| unnamed protein product [Gordonia bronchialis DSM 43247]
E49_B386_A352	262341346	>gi|262341346|ref|YP_003284201.1| succinyl-CoA ligase (ADP-forming) subunit beta [Blattabacterium sp. (Blattella germanica) str. Bge]
E49_B386_A352	262394881	>gi|262394881|ref|YP_003286735.1| succinyl-CoA ligase [ADP-forming] subunit beta [Vibrio sp. Ex25]
E49_B386_A352	264680907	>gi|264680907|ref|YP_003280817.1| succinyl-CoA synthetase subunit beta [Comamonas testosteroni CNB-2]
E49_B386_A352	268679715	>gi|268679715|ref|YP_003304146.1| succinyl-CoA synthetase subunit beta [Sulfurospirillum deleyianum DSM 6946]
E49_B386_A352	269128416	>gi|269128416|ref|YP_003301786.1| succinyl-CoA synthetase subunit beta [Thermomonospora curvata DSM 43183]
E49_B386_A352	269796097	>gi|269796097|ref|YP_003315552.1| succinyl-CoA synthetase (ADP-forming) subunit beta [Sanguibacter keddieii DSM 10542]
E49_B386_A352	269837811	>gi|269837811|ref|YP_003320039.1| succinyl-CoA synthetase, beta subunit [Sphaerobacter thermophilus DSM 20745]
E49_B386_A352	269925410	>gi|269925410|ref|YP_003322033.1| succinyl-CoA synthetase, beta subunit [Thermobaculum terrenum ATCC BAA-798]
E49_B386_A352	269955535	>gi|269955535|ref|YP_003325324.1| succinyl-CoA synthetase subunit beta [Xylanimonas cellulosilytica DSM 15894]
E49_B386_A352	269959063	>gi|269959063|ref|YP_003328852.1| succinyl-CoA synthetase subunit beta [Anaplasma centrale str. Israel]
E49_B386_A352	271962788	>gi|271962788|ref|YP_003336984.1| unnamed protein product [Streptosporangium roseum DSM 43021]
E49_B386_A352	27467841	>gi|27467841|ref|NP_764478.1| succinyl-CoA synthetase subunit beta [Staphylococcus epidermidis ATCC 12228]
E49_B386_A352	283456060	>gi|283456060|ref|YP_003360624.1| succinyl-CoA synthetase subunit beta [Bifidobacterium dentium Bd1]
E49_B386_A352	283457345	>gi|283457345|ref|YP_003361921.1| succinyl-CoA synthetase subunit beta [Rothia mucilaginosa DY-18]
E49_B386_A352	283782078	>gi|283782078|ref|YP_003372833.1| succinyl-CoA synthetase subunit beta [Pirellula staleyi DSM 6068]
E49_B386_A352	283784483	>gi|283784483|ref|YP_003364348.1| sucC gene product [Citrobacter rodentium ICC168]
E49_B386_A352	284029243	>gi|284029243|ref|YP_003379174.1| succinyl-CoA synthetase subunit beta [Kribbella flavida DSM 17836]
E49_B386_A352	284035901	>gi|284035901|ref|YP_003385831.1| succinyl-CoA synthetase subunit beta [Spirosoma linguale DSM 74]
E49_B386_A352	284046983	>gi|284046983|ref|YP_003397323.1| succinyl-CoA synthetase subunit beta [Conexibacter woesei DSM 14684]
E49_B386_A352	284992795	>gi|284992795|ref|YP_003411349.1| succinyl-CoA synthetase subunit beta [Geodermatophilus obscurus DSM 43160]
E49_B386_A352	285017465	>gi|285017465|ref|YP_003375176.1| succinyl-CoA synthetase beta chain (scs-beta) protein [Xanthomonas albilineans GPE PC73]
E49_B386_A352	288553077	>gi|288553077|ref|YP_003425012.1| sucC gene product [Bacillus pseudofirmus OF4]
E49_B386_A352	288819190	>gi|288819190|ref|YP_003433538.1| succinyl-CoA synthetase beta subunit [Hydrogenobacter thermophilus TK-6]
E49_B386_A352	288936489	>gi|288936489|ref|YP_003440548.1| succinyl-CoA synthetase subunit beta [Klebsiella variicola At-22]
E49_B386_A352	288941230	>gi|288941230|ref|YP_003443470.1| succinyl-CoA synthetase subunit beta [Allochromatium vinosum DSM 180]
E49_B386_A352	288959417	>gi|288959417|ref|YP_003449758.1| succinyl-CoA synthetase subunit beta [Azospirillum sp. B510]
E49_B386_A352	28897623	>gi|28897623|ref|NP_797228.1| succinyl-CoA synthetase subunit beta [Vibrio parahaemolyticus RIMD 2210633]
E49_B386_A352	289163743	>gi|289163743|ref|YP_003453881.1| succinyl-CoA synthetase subunit beta [Legionella longbeachae NSW150]
E49_B386_A352	289209201	>gi|289209201|ref|YP_003461267.1| succinyl-CoA synthetase subunit beta [Thioalkalivibrio sp. K90mix]
E49_B386_A352	289549229	>gi|289549229|ref|YP_003474217.1| succinyl-CoA synthetase subunit beta [Thermocrinis albus DSM 14484]
E49_B386_A352	290474109	>gi|290474109|ref|YP_003466986.1| sucC gene product [Xenorhabdus bovienii SS-2004]
E49_B386_A352	290958040	>gi|290958040|ref|YP_003489222.1| sucC gene product [Streptomyces scabiei 87.22]
E49_B386_A352	291279313	>gi|291279313|ref|YP_003496148.1| succinyl-CoA synthase subunit beta [Deferribacter desulfuricans SSM1]
E49_B386_A352	291288247	>gi|291288247|ref|YP_003505063.1| succinyl-CoA synthetase subunit beta [Denitrovibrio acetiphilus DSM 12809]
E49_B386_A352	291295751	>gi|291295751|ref|YP_003507149.1| unnamed protein product [Meiothermus ruber DSM 1279]
E49_B386_A352	291298133	>gi|291298133|ref|YP_003509411.1| succinyl-CoA synthetase subunit beta [Stackebrandtia nassauensis DSM 44728]
E49_B386_A352	291612996	>gi|291612996|ref|YP_003523153.1| succinyl-CoA synthetase, subunit beta [Sideroxydans lithotrophicus ES-1]
E49_B386_A352	292490720	>gi|292490720|ref|YP_003526159.1| succinyl-CoA synthetase subunit beta [Nitrosococcus halophilus Nc4]
E49_B386_A352	292898892	>gi|292898892|ref|YP_003538261.1| succinyl-CoA synthetase subunit beta [Erwinia amylovora ATCC 49946]
E49_B386_A352	29346198	>gi|29346198|ref|NP_809701.1| succinyl-CoA synthetase beta chain [Bacteroides thetaiotaomicron VPI-5482]
E49_B386_A352	294011145	>gi|294011145|ref|YP_003544605.1| succinyl-CoA synthetase subunit beta [Sphingobium japonicum UT26S]
E49_B386_A352	294054271	>gi|294054271|ref|YP_003547929.1| unnamed protein product [Coraliomargarita akajimensis DSM 45221]
E49_B386_A352	294085399	>gi|294085399|ref|YP_003552159.1| unnamed protein product [Candidatus Puniceispirillum marinum IMCC1322]
E49_B386_A352	294101518	>gi|294101518|ref|YP_003553376.1| unnamed protein product [Aminobacterium colombiense DSM 12261]
E49_B386_A352	294141504	>gi|294141504|ref|YP_003557482.1| sucC gene product [Shewanella violacea DSS12]
E49_B386_A352	294500951	>gi|294500951|ref|YP_003564651.1| succinate-CoA ligase subunit beta [Bacillus megaterium QM B1551]
E49_B386_A352	294676277	>gi|294676277|ref|YP_003576892.1| succinyl-CoA synthetase (ADP-forming) subunit beta [Rhodobacter capsulatus SB 1003]
E49_B386_A352	295133500	>gi|295133500|ref|YP_003584176.1| succinyl-CoA synthetase beta chain [Zunongwangia profunda SM-A87]
E49_B386_A352	295677589	>gi|295677589|ref|YP_003606113.1| succinyl-CoA synthetase, beta subunit [Burkholderia sp. CCGE1002]
E49_B386_A352	295691153	>gi|295691153|ref|YP_003594846.1| succinyl-CoA synthetase subunit beta [Caulobacter segnis ATCC 21756]
E49_B386_A352	295696101	>gi|295696101|ref|YP_003589339.1| unnamed protein product [Kyrpidia tusciae DSM 2912]
E49_B386_A352	295698453	>gi|295698453|ref|YP_003603108.1| succinyl-CoA synthetase beta chain [Candidatus Riesia pediculicola USDA]
E49_B386_A352	296122653	>gi|296122653|ref|YP_003630431.1| succinyl-CoA synthetase subunit beta [Planctomyces limnophilus DSM 3776]
E49_B386_A352	296130374	>gi|296130374|ref|YP_003637624.1| unnamed protein product [Cellulomonas flavigena DSM 20109]
E49_B386_A352	296135285	>gi|296135285|ref|YP_003642527.1| succinyl-CoA synthetase, beta subunit [Thiomonas intermedia K12]
E49_B386_A352	296140992	>gi|296140992|ref|YP_003648235.1| unnamed protein product [Tsukamurella paurometabola DSM 20162]
E49_B386_A352	296268640	>gi|296268640|ref|YP_003651272.1| succinyl-CoA synthetase subunit beta [Thermobispora bispora DSM 43833]
E49_B386_A352	296274210	>gi|296274210|ref|YP_003656841.1| unnamed protein product [Arcobacter nitrofigilis DSM 7299]
E49_B386_A352	296393907	>gi|296393907|ref|YP_003658791.1| succinyl-CoA synthetase subunit beta [Segniliparus rotundus DSM 44985]
E49_B386_A352	296454191	>gi|296454191|ref|YP_003661334.1| succinate--CoA ligase [Bifidobacterium longum subsp. longum JDM301]
E49_B386_A352	29654690	>gi|29654690|ref|NP_820382.1| succinyl-CoA synthetase subunit beta [Coxiella burnetii RSA 493]
E49_B386_A352	297530617	>gi|297530617|ref|YP_003671892.1| succinyl-CoA synthetase subunit beta [Geobacillus sp. C56-T3]
E49_B386_A352	297537990	>gi|297537990|ref|YP_003673759.1| succinyl-CoA synthetase subunit beta [Methylotenera versatilis 301]
E49_B386_A352	297559044	>gi|297559044|ref|YP_003678018.1| succinyl-CoA synthetase subunit beta [Nocardiopsis dassonvillei subsp. dassonvillei DSM 43111]
E49_B386_A352	297566584	>gi|297566584|ref|YP_003685556.1| unnamed protein product [Meiothermus silvanus DSM 9946]
E49_B386_A352	297571846	>gi|297571846|ref|YP_003697620.1| succinyl-CoA synthetase subunit beta [Arcanobacterium haemolyticum DSM 20595]
E49_B386_A352	297584024	>gi|297584024|ref|YP_003699804.1| unnamed protein product [Bacillus selenitireducens MLS10]
E49_B386_A352	297620665	>gi|297620665|ref|YP_003708802.1| Succinyl-CoA synthetase, beta subunit [Waddlia chondrophila WSU 86-1044]
E49_B386_A352	297623491	>gi|297623491|ref|YP_003704925.1| unnamed protein product [Truepera radiovictrix DSM 17093]
E49_B386_A352	298208275	>gi|298208275|ref|YP_003716454.1| succinyl-CoA synthetase subunit beta [Croceibacter atlanticus HTCC2559]
E49_B386_A352	298292944	>gi|298292944|ref|YP_003694883.1| succinyl-CoA synthetase subunit beta [Starkeya novella DSM 506]
E49_B386_A352	29829995	>gi|29829995|ref|NP_824629.1| succinyl-CoA synthetase subunit beta [Streptomyces avermitilis MA-4680]
E49_B386_A352	298345240	>gi|298345240|ref|YP_003717927.1| succinyl-CoA synthetase subunit beta [Mobiluncus curtisii ATCC 43063]
E49_B386_A352	29840541	>gi|29840541|ref|NP_829647.1| sucC gene product [Chlamydophila caviae GPIC]
E49_B386_A352	299768992	>gi|299768992|ref|YP_003731018.1| succinyl-CoA synthetase subunit beta [Acinetobacter oleivorans DR1]
E49_B386_A352	300024733	>gi|300024733|ref|YP_003757344.1| succinyl-CoA synthetase subunit beta [Hyphomicrobium denitrificans ATCC 51888]
E49_B386_A352	300114967	>gi|300114967|ref|YP_003761542.1| succinyl-CoA synthetase subunit beta [Nitrosococcus watsonii C-113]
E49_B386_A352	300309992	>gi|300309992|ref|YP_003774084.1| succinyl-CoA synthetase subunit beta [Herbaspirillum seropedicae SmR1]
E49_B386_A352	300715880	>gi|300715880|ref|YP_003740683.1| sucC gene product [Erwinia billingiae Eb661]
E49_B386_A352	300722388	>gi|300722388|ref|YP_003711674.1| sucC gene product [Xenorhabdus nematophila ATCC 19061]
E49_B386_A352	300782733	>gi|300782733|ref|YP_003763024.1| succinyl-CoA synthetase beta subunit [Amycolatopsis mediterranei U32]
E49_B386_A352	302036210	>gi|302036210|ref|YP_003796532.1| succinyl-CoA synthetase subunit beta [Candidatus Nitrospira defluvii]
E49_B386_A352	302342618	>gi|302342618|ref|YP_003807147.1| succinyl-CoA synthetase subunit beta [Desulfarculus baarsii DSM 2075]
E49_B386_A352	302345488	>gi|302345488|ref|YP_003813841.1| succinate-CoA ligase, beta subunit [Prevotella melaninogenica ATCC 25845]
E49_B386_A352	302381585	>gi|302381585|ref|YP_003817408.1| succinyl-CoA synthetase subunit beta [Brevundimonas subvibrioides ATCC 15264]
E49_B386_A352	30248081	>gi|30248081|ref|NP_840151.1| ATP-citrate lyase/succinyl-CoA ligase:ATP-grasp domain [Nitrosomonas europaea ATCC 19718]
E49_B386_A352	302869843	>gi|302869843|ref|YP_003838480.1| succinyl-CoA synthetase subunit beta [Micromonospora aurantiaca ATCC 27029]
E49_B386_A352	302879759	>gi|302879759|ref|YP_003848323.1| succinyl-CoA synthetase, beta subunit [Gallionella capsiferriformans ES-2]
E49_B386_A352	304311200	>gi|304311200|ref|YP_003810798.1| succ gene product [gamma proteobacterium HdN1]
E49_B386_A352	304321621	>gi|304321621|ref|YP_003855264.1| SucC, succinyl-CoA synthetase subunit beta [Parvularcula bermudensis HTCC2503]
E49_B386_A352	305664827	>gi|305664827|ref|YP_003861114.1| succinyl-CoA synthetase subunit beta [Maribacter sp. HTCC2170]
E49_B386_A352	305674342	>gi|305674342|ref|YP_003866014.1| sucC gene product [Bacillus subtilis subsp. spizizenii str. W23]
E49_B386_A352	307128580	>gi|307128580|ref|YP_003880610.1| succinyl-CoA synthetase subunit beta [Candidatus Sulcia muelleri CARI]
E49_B386_A352	307130099	>gi|307130099|ref|YP_003882115.1| sucC gene product [Dickeya dadantii 3937]
E49_B386_A352	307545699	>gi|307545699|ref|YP_003898178.1| sucC gene product [Halomonas elongata DSM 2581]
E49_B386_A352	307721036	>gi|307721036|ref|YP_003892176.1| succinyl-CoA synthetase subunit beta [Sulfurimonas autotrophica DSM 16294]
E49_B386_A352	307730898	>gi|307730898|ref|YP_003908122.1| unnamed protein product [Burkholderia sp. CCGE1003]
E49_B386_A352	308050195	>gi|308050195|ref|YP_003913761.1| succinyl-CoA synthetase subunit beta [Ferrimonas balearica DSM 9799]
E49_B386_A352	308176362	>gi|308176362|ref|YP_003915768.1| succinyl-CoA synthetase beta subunit [Arthrobacter arilaitensis Re117]
E49_B386_A352	308186073	>gi|308186073|ref|YP_003930204.1| succ gene product [Pantoea vagans C9-1]
E49_B386_A352	310287476	>gi|310287476|ref|YP_003938734.1| succinyl-CoA synthetase beta chain [Bifidobacterium bifidum S17]
E49_B386_A352	310641533	>gi|310641533|ref|YP_003946291.1| succinyl-CoA ligase subunit beta [Paenibacillus polymyxa SC2]
E49_B386_A352	310814643	>gi|310814643|ref|YP_003962607.1| succinyl-CoA synthetase subunit beta [Ketogulonicigenium vulgare Y25]
E49_B386_A352	310821309	>gi|310821309|ref|YP_003953667.1| succinyl-CoA ligase [ADP-forming] subunit beta [Stigmatella aurantiaca DW4/3-1]
E49_B386_A352	311068130	>gi|311068130|ref|YP_003973053.1| sucC gene product [Bacillus atrophaeus 1942]
E49_B386_A352	311105071	>gi|311105071|ref|YP_003977924.1| succinyl-CoA synthetase beta chain [Achromobacter xylosoxidans A8]
E49_B386_A352	311112207	>gi|311112207|ref|YP_003983429.1| succinyl-CoA ligase subunit beta [Rothia dentocariosa ATCC 17931]
E49_B386_A352	311280398	>gi|311280398|ref|YP_003942629.1| succinyl-CoA synthetase, beta subunit [Enterobacter cloacae SCF1]
E49_B386_A352	312111692	>gi|312111692|ref|YP_003990008.1| succinyl-CoA synthetase subunit beta [Geobacillus sp. Y4.1MC1]
E49_B386_A352	312113427	>gi|312113427|ref|YP_004011023.1| succinyl-CoA synthetase subunit beta [Rhodomicrobium vannielii ATCC 17100]
E49_B386_A352	312129840	>gi|312129840|ref|YP_003997180.1| unnamed protein product [Leadbetterella byssophila DSM 17132]
E49_B386_A352	312138582	>gi|312138582|ref|YP_004005918.1| succinyl-CoA synthetase beta subunit/malate thiokinase [Rhodococcus equi 103S]
E49_B386_A352	312142573	>gi|312142573|ref|YP_003994019.1| succinyl-CoA synthetase, beta subunit [Halanaerobium hydrogeniformans]
E49_B386_A352	312199954	>gi|312199954|ref|YP_004020015.1| succinyl-CoA synthetase subunit beta [Frankia sp. EuI1c]
E49_B386_A352	312797176	>gi|312797176|ref|YP_004030098.1| succinyl-CoA synthetase beta chain [Burkholderia rhizoxinica HKI 454]
E49_B386_A352	313200691	>gi|313200691|ref|YP_004039349.1| succinyl-CoA synthetase subunit beta [Methylovorus sp. MP688]
E49_B386_A352	313203888	>gi|313203888|ref|YP_004042545.1| succinyL-CoA synthetase, beta subunit [Paludibacter propionicigenes WB4]
E49_B386_A352	313668599	>gi|313668599|ref|YP_004048883.1| sucC gene product [Neisseria lactamica 020-06]
E49_B386_A352	313672318	>gi|313672318|ref|YP_004050429.1| succinyl-CoA synthetase subunit beta [Calditerrivibrio nitroreducens DSM 19672]
E49_B386_A352	313674827	>gi|313674827|ref|YP_004052823.1| succinyl-CoA synthetase, beta subunit [Marivirga tractuosa DSM 4126]
E49_B386_A352	313679917	>gi|313679917|ref|YP_004057656.1| succinyl-CoA synthetase subunit beta [Oceanithermus profundus DSM 14977]
E49_B386_A352	313682585	>gi|313682585|ref|YP_004060323.1| succinyl-CoA synthetase subunit beta [Sulfuricurvum kujiense DSM 16994]
E49_B386_A352	315124057	>gi|315124057|ref|YP_004066061.1| succinyl-CoA synthase, beta subunit [Campylobacter jejuni subsp. jejuni ICDCCJ07001]
E49_B386_A352	315126693	>gi|315126693|ref|YP_004068696.1| succinyl-CoA synthetase subunit beta [Pseudoalteromonas sp. SM9913]
E49_B386_A352	315442901	>gi|315442901|ref|YP_004075780.1| succinyl-CoA synthetase subunit beta [Mycobacterium gilvum Spyr1]
E49_B386_A352	315497282	>gi|315497282|ref|YP_004086086.1| succinyl-CoA synthetase subunit beta [Asticcacaulis excentricus CB 48]
E49_B386_A352	315501305	>gi|315501305|ref|YP_004080192.1| succinyl-CoA synthetase subunit beta [Micromonospora sp. L5]
E49_B386_A352	317047347	>gi|317047347|ref|YP_004114995.1| succinyl-CoA synthetase subunit beta [Pantoea sp. At-9b]
E49_B386_A352	317050499	>gi|317050499|ref|YP_004111615.1| succinyl-CoA synthetase subunit beta [Desulfurispirillum indicum S5]
E49_B386_A352	317122103	>gi|317122103|ref|YP_004102106.1| unnamed protein product [Thermaerobacter marianensis DSM 12885]
E49_B386_A352	317124200	>gi|317124200|ref|YP_004098312.1| succinyl-CoA synthetase subunit beta [Intrasporangium calvum DSM 43043]
E49_B386_A352	317129221	>gi|317129221|ref|YP_004095503.1| succinyl-CoA synthetase subunit beta [Bacillus cellulosilyticus DSM 2522]
E49_B386_A352	31792140	>gi|31792140|ref|NP_854633.1| succinyl-CoA synthetase subunit beta [Mycobacterium bovis AF2122/97]
E49_B386_A352	319760465	>gi|319760465|ref|YP_004124403.1| sucC gene product [Candidatus Blochmannia vafer str. BVAF]
E49_B386_A352	319764917	>gi|319764917|ref|YP_004128854.1| succinyl-CoA synthetase, beta subunit [Alicycliphilus denitrificans BC]
E49_B386_A352	319766223	>gi|319766223|ref|YP_004131724.1| unnamed protein product [Geobacillus sp. Y412MC52]
E49_B386_A352	319779688	>gi|319779688|ref|YP_004130601.1| Succinyl-CoA ligase [ADP-forming] beta chain [Taylorella equigenitalis MCE9]
E49_B386_A352	319780726	>gi|319780726|ref|YP_004140202.1| succinyl-CoA synthetase subunit beta [Mesorhizobium ciceri biovar biserrulae WSM1271]
E49_B386_A352	319786169	>gi|319786169|ref|YP_004145644.1| succinyl-CoA synthetase subunit beta [Pseudoxanthomonas suwonensis 11-1]
E49_B386_A352	319790379	>gi|319790379|ref|YP_004152012.1| succinyl-CoA synthetase, beta subunit [Thermovibrio ammonificans HB-1]
E49_B386_A352	319796538	>gi|319796538|ref|YP_004158178.1| succinyL-CoA synthetase subunit beta [Variovorax paradoxus EPS]
E49_B386_A352	319899504	>gi|319899504|ref|YP_004159601.1| sucC gene product [Bartonella clarridgeiae 73]
E49_B386_A352	319951907	>gi|319951907|ref|YP_004163174.1| succinyl-CoA ligase subunit beta [Cellulophaga algicola DSM 14237]
E49_B386_A352	319956115	>gi|319956115|ref|YP_004167378.1| succinyl-CoA synthetase subunit beta [Nitratifractor salsuginis DSM 16511]
E49_B386_A352	320103226	>gi|320103226|ref|YP_004178817.1| succinyl-CoA synthetase subunit beta [Isosphaera pallida ATCC 43644]
E49_B386_A352	320108310	>gi|320108310|ref|YP_004183900.1| succinyl-CoA synthetase subunit beta [Terriglobus saanensis SP1PR4]
E49_B386_A352	320161460	>gi|320161460|ref|YP_004174684.1| succinyl-CoA synthetase beta chain [Anaerolinea thermophila UNI-1]
E49_B386_A352	320334598	>gi|320334598|ref|YP_004171309.1| succinyl-CoA ligase subunit beta [Deinococcus maricopensis DSM 21211]
E49_B386_A352	320354457	>gi|320354457|ref|YP_004195796.1| succinyl-CoA synthetase subunit beta [Desulfobulbus propionicus DSM 2032]
E49_B386_A352	320449885	>gi|320449885|ref|YP_004201981.1| succinyl-CoA synthetase subunit beta [Thermus scotoductus SA-01]
E49_B386_A352	322420765	>gi|322420765|ref|YP_004199988.1| succinyl-CoA synthetase subunit beta [Geobacter sp. M18]
E49_B386_A352	322436808	>gi|322436808|ref|YP_004219020.1| succinyl-CoA synthetase subunit beta [Granulicella tundricola]
E49_B386_A352	322833841	>gi|322833841|ref|YP_004213868.1| succinyl-CoA synthetase subunit beta [Rahnella sp. Y9602]
E49_B386_A352	323357166	>gi|323357166|ref|YP_004223562.1| succinyl-CoA synthetase, beta subunit [Microbacterium testaceum StLB037]
E49_B386_A352	323527261	>gi|323527261|ref|YP_004229414.1| succinyl-CoA synthetase subunit beta [Burkholderia sp. CCGE1001]
E49_B386_A352	32476524	>gi|32476524|ref|NP_869518.1| succinyl-CoA synthetase subunit beta [Rhodopirellula baltica SH 1]
E49_B386_A352	325104471	>gi|325104471|ref|YP_004274125.1| succinyl-CoA synthetase subunit beta [Pedobacter saltans DSM 12145]
E49_B386_A352	325109408	>gi|325109408|ref|YP_004270476.1| succinyl-CoA synthetase subunit beta [Planctomyces brasiliensis DSM 5305]
E49_B386_A352	325283198	>gi|325283198|ref|YP_004255739.1| Succinyl-CoA ligase (ADP-forming) subunit beta [Deinococcus proteolyticus MRP]
E49_B386_A352	325285020	>gi|325285020|ref|YP_004260810.1| succinyl-CoA ligase subunit beta [Cellulophaga lytica DSM 7489]
E49_B386_A352	325290303	>gi|325290303|ref|YP_004266484.1| succinyl-CoA synthetase subunit beta [Syntrophobotulus glycolicus DSM 8271]
E49_B386_A352	325294007	>gi|325294007|ref|YP_004279871.1| succinyl-CoA synthetase subunit beta [Agrobacterium sp. H13-3]
E49_B386_A352	325294374	>gi|325294374|ref|YP_004280888.1| succinyl-CoA ligase (ADP-forming) subunit beta [Desulfurobacterium thermolithotrophum DSM 11699]
E49_B386_A352	325954308	>gi|325954308|ref|YP_004237968.1| succinyl-CoA ligase subunit beta [Weeksella virosa DSM 16922]
E49_B386_A352	325962277	>gi|325962277|ref|YP_004240183.1| succinyl-CoA synthetase subunit beta [Arthrobacter phenanthrenivorans Sphe3]
E49_B386_A352	325981979	>gi|325981979|ref|YP_004294381.1| succinyl-CoA synthetase subunit beta [Nitrosomonas sp. AL212]
E49_B386_A352	326319398	>gi|326319398|ref|YP_004237070.1| succinyl-CoA synthetase subunit beta [Acidovorax avenae subsp. avenae ATCC 19860]
E49_B386_A352	326403817	>gi|326403817|ref|YP_004283899.1| succinyl-CoA ligase subunit beta [Acidiphilium multivorum AIU301]
E49_B386_A352	326794798	>gi|326794798|ref|YP_004312618.1| succinyl-CoA ligase [ADP-forming] subunit beta [Marinomonas mediterranea MMB-1]
E49_B386_A352	326800730	>gi|326800730|ref|YP_004318549.1| succinyl-CoA ligase subunit beta [Sphingobacterium sp. 21]
E49_B386_A352	327313355	>gi|327313355|ref|YP_004328792.1| sucC gene product [Prevotella denticola F0289]
E49_B386_A352	327399556	>gi|327399556|ref|YP_004340425.1| succinyl-CoA ligase subunit beta [Hippea maritima DSM 10411]
E49_B386_A352	327402507	>gi|327402507|ref|YP_004343345.1| Succinyl-CoA ligase (ADP-forming) subunit beta [Fluviicola taffensis DSM 16823]
E49_B386_A352	328545847	>gi|328545847|ref|YP_004305956.1| sucC gene product [Polymorphum gilvum SL003B-26A1]
E49_B386_A352	328950885	>gi|328950885|ref|YP_004368220.1| succinyl-CoA ligase [ADP-forming] subunit beta [Marinithermus hydrothermalis DSM 14884]
E49_B386_A352	328953556	>gi|328953556|ref|YP_004370890.1| succinyl-CoA ligase [ADP-forming] subunit beta [Desulfobacca acetoxidans DSM 11109]
E49_B386_A352	330443809	>gi|330443809|ref|YP_004376795.1| succinyl-CoA synthetase subunit beta [Chlamydophila pecorum E58]
E49_B386_A352	330470054	>gi|330470054|ref|YP_004407797.1| sucC gene product [Verrucosispora maris AB-18-032]
E49_B386_A352	330503177	>gi|330503177|ref|YP_004380046.1| succinyl-CoA synthetase subunit beta [Pseudomonas mendocina NK-01]
E49_B386_A352	330811084	>gi|330811084|ref|YP_004355546.1| succinate--CoA ligase [Pseudomonas brassicacearum subsp. brassicacearum NFM421]
E49_B386_A352	330813453	>gi|330813453|ref|YP_004357692.1| succinyl-CoA ligase [ADP-forming] beta chain [Candidatus Pelagibacter sp. IMCC9063]
E49_B386_A352	330818197	>gi|330818197|ref|YP_004361902.1| succinyl-CoA synthetase subunit beta [Burkholderia gladioli BSR3]
E49_B386_A352	330829377	>gi|330829377|ref|YP_004392329.1| succinyl-CoA ligase [ADP-forming] subunit beta [Aeromonas veronii B565]
E49_B386_A352	330839371	>gi|330839371|ref|YP_004413951.1| Succinyl-CoA ligase (ADP-forming) subunit beta [Selenomonas sputigena ATCC 35185]
E49_B386_A352	331699080	>gi|331699080|ref|YP_004335319.1| succinyl-CoA ligase (ADP-forming) subunit beta [Pseudonocardia dioxanivorans CB1190]
E49_B386_A352	332141299	>gi|332141299|ref|YP_004427037.1| sucC gene product [Alteromonas macleodii str. 'Deep ecotype']
E49_B386_A352	332160920	>gi|332160920|ref|YP_004297497.1| succinyl-CoA synthetase subunit beta [Yersinia enterocolitica subsp. palearctica 105.5R(r)]
E49_B386_A352	332284600	>gi|332284600|ref|YP_004416511.1| Succinyl-CoA synthetase beta chain [Pusillimonas sp. T7-7]
E49_B386_A352	332287709	>gi|332287709|ref|YP_004422610.1| succinyl-CoA synthetase subunit beta [Chlamydophila psittaci 6BC]
E49_B386_A352	332288475	>gi|332288475|ref|YP_004419327.1| succinyl-CoA synthetase subunit beta [Gallibacterium anatis UMN179]
E49_B386_A352	332292722	>gi|332292722|ref|YP_004431331.1| succinyl-CoA synthetase subunit beta [Krokinobacter sp. 4H-3-7-5]
E49_B386_A352	332295922	>gi|332295922|ref|YP_004437845.1| succinyl-CoA synthetase subunit beta [Thermodesulfobium narugense DSM 14796]
E49_B386_A352	332306151	>gi|332306151|ref|YP_004434002.1| succinyl-CoA synthetase subunit beta [Glaciecola sp. 4H-3-7+YE-5]
E49_B386_A352	332667707	>gi|332667707|ref|YP_004450495.1| succinyl-CoA ligase subunit beta [Haliscomenobacter hydrossis DSM 1100]
E49_B386_A352	332669627	>gi|332669627|ref|YP_004452635.1| succinyl-CoA synthetase subunit beta [Cellulomonas fimi ATCC 484]
E49_B386_A352	333892972	>gi|333892972|ref|YP_004466847.1| succinyl-CoA synthetase subunit beta [Alteromonas sp. SN2]
E49_B386_A352	333900676	>gi|333900676|ref|YP_004474549.1| succinyl-CoA ligase [ADP-forming] subunit beta [Pseudomonas fulva 12-X]
E49_B386_A352	333907651	>gi|333907651|ref|YP_004481237.1| succinyl-CoA ligase (ADP-forming) subunit beta [Marinomonas posidonica IVIA-Po-181]
E49_B386_A352	333917250	>gi|333917250|ref|YP_004490982.1| succinyl-CoA synthetase subunit beta [Delftia sp. Cs1-4]
E49_B386_A352	333921240	>gi|333921240|ref|YP_004494821.1| sucC gene product [Amycolicicoccus subflavus DQS3-9A1]
E49_B386_A352	333923522	>gi|333923522|ref|YP_004497102.1| succinyl-CoA synthetase subunit beta [Desulfotomaculum carboxydivorans CO-1-SRB]
E49_B386_A352	333926109	>gi|333926109|ref|YP_004499688.1| succinyl-CoA ligase subunit beta [Serratia sp. AS12]
E49_B386_A352	333931062	>gi|333931062|ref|YP_004504640.1| succinyl-CoA ligase (ADP-forming) subunit beta [Serratia plymuthica AS9]
E49_B386_A352	333978799	>gi|333978799|ref|YP_004516744.1| succinyl-CoA synthetase subunit beta [Desulfotomaculum kuznetsovii DSM 6115]
E49_B386_A352	333982276	>gi|333982276|ref|YP_004511486.1| succinyl-CoA ligase subunit beta [Methylomonas methanica MC09]
E49_B386_A352	333989537	>gi|333989537|ref|YP_004522151.1| succinyl-CoA synthetase SucC [Mycobacterium sp. JDM601]
E49_B386_A352	334139645	>gi|334139645|ref|YP_004532839.1| succinyl-CoA synthetase subunit beta [Novosphingobium sp. PP1Y]
E49_B386_A352	334144217	>gi|334144217|ref|YP_004537373.1| succinyl-CoA ligase [ADP-forming] subunit beta [Thioalkalimicrobium cyclicum ALM1]
E49_B386_A352	334336289	>gi|334336289|ref|YP_004541441.1| succinyl-CoA ligase (ADP-forming) subunit beta [Isoptericola variabilis 225]
E49_B386_A352	334340808	>gi|334340808|ref|YP_004545788.1| succinyl-CoA synthetase subunit beta [Desulfotomaculum ruminis DSM 2154]
E49_B386_A352	334343784	>gi|334343784|ref|YP_004552336.1| succinyl-CoA ligase subunit beta [Sphingobium chlorophenolicum L-1]
E49_B386_A352	33593524	>gi|33593524|ref|NP_881168.1| sucC gene product [Bordetella pertussis Tohama I]
E49_B386_A352	33597218	>gi|33597218|ref|NP_884861.1| sucC gene product [Bordetella parapertussis 12822]
E49_B386_A352	33601064	>gi|33601064|ref|NP_888624.1| sucC gene product [Bordetella bronchiseptica RB50]
E49_B386_A352	336113795	>gi|336113795|ref|YP_004568562.1| succinyl-CoA synthetase subunit beta [Bacillus coagulans 2-6]
E49_B386_A352	336116901	>gi|336116901|ref|YP_004571668.1| succinyl-CoA synthetase subunit beta [Microlunatus phosphovorus NM-1]
E49_B386_A352	336123658	>gi|336123658|ref|YP_004565706.1| succinyl-CoA synthetase subunit beta [Vibrio anguillarum 775]
E49_B386_A352	336171385	>gi|336171385|ref|YP_004578523.1| succinyl-CoA ligase (ADP-forming) subunit beta [Lacinutrix sp. 5H-3-7-4]
E49_B386_A352	336179715	>gi|336179715|ref|YP_004585090.1| unnamed protein product [Frankia symbiont of Datisca glomerata]
E49_B386_A352	336236067	>gi|336236067|ref|YP_004588683.1| succinyl-CoA synthetase subunit beta [Geobacillus thermoglucosidasius C56-YS93]
E49_B386_A352	336249318	>gi|336249318|ref|YP_004593028.1| succinyl-CoA synthetase subunit beta [Enterobacter aerogenes KCTC 2190]
E49_B386_A352	336320042	>gi|336320042|ref|YP_004600010.1| succinyl-CoA synthetase, beta subunit [[Cellvibrio] gilvus ATCC 13127]
E49_B386_A352	336322965	>gi|336322965|ref|YP_004602932.1| succinyl-CoA ligase subunit beta [Flexistipes sinusarabici DSM 4947]
E49_B386_A352	336326335	>gi|336326335|ref|YP_004606301.1| succinyl-CoA synthetase subunit beta [Corynebacterium resistens DSM 45100]
E49_B386_A352	337265551	>gi|337265551|ref|YP_004609606.1| succinyl-CoA synthetase subunit beta [Mesorhizobium opportunistum WSM2075]
E49_B386_A352	337281404	>gi|337281404|ref|YP_004620876.1| succinyl-CoA synthetase subunit beta [Ramlibacter tataouinensis TTB310]
E49_B386_A352	337740736	>gi|337740736|ref|YP_004632464.1| succinyl-CoA ligase [ADP-forming] subunit beta [Oligotropha carboxidovorans OM5]
E49_B386_A352	337750063	>gi|337750063|ref|YP_004644225.1| SucC [Paenibacillus mucilaginosus KNP414]
E49_B386_A352	337755759	>gi|337755759|ref|YP_004648270.1| succinyl-CoA ligase subunit beta [Francisella sp. TX077308]
E49_B386_A352	338176478	>gi|338176478|ref|YP_004653288.1| sucC gene product [Parachlamydia acanthamoebae UV-7]
E49_B386_A352	338213569	>gi|338213569|ref|YP_004657624.1| succinyl-CoA ligase (ADP-forming) subunit beta [Runella slithyformis DSM 19594]
E49_B386_A352	338534775	>gi|338534775|ref|YP_004668109.1| unnamed protein product [Myxococcus fulvus HW-1]
E49_B386_A352	338733576	>gi|338733576|ref|YP_004672049.1| sucC gene product [Simkania negevensis Z]
E49_B386_A352	338741338	>gi|338741338|ref|YP_004678300.1| sucC gene product [Hyphomicrobium sp. MC1]
E49_B386_A352	339320151	>gi|339320151|ref|YP_004679846.1| succinyl-CoA synthetase subunit beta [Candidatus Midichloria mitochondrii IricVA]
E49_B386_A352	339324721	>gi|339324721|ref|YP_004684414.1| ADP-forming succinyl-CoA ligase beta subunit [Cupriavidus necator N-1]
E49_B386_A352	339477795	>gi|339477795|ref|YP_004706615.1| putative succinyl-CoA synthetase subunit beta [Candidatus Moranella endobia PCIT]
E49_B386_A352	339483115	>gi|339483115|ref|YP_004694901.1| Succinyl-CoA ligase (ADP-forming) subunit beta [Nitrosomonas sp. Is79A3]
E49_B386_A352	339504592	>gi|339504592|ref|YP_004692012.1| succinyl-CoA ligase (ADP-forming) subunit beta [Roseobacter litoralis Och 149]
E49_B386_A352	339631013	>gi|339631013|ref|YP_004722655.1| sucC gene product [Mycobacterium africanum GM041182]
E49_B386_A352	339998646	>gi|339998646|ref|YP_004729529.1| succinyl-CoA synthetase subunit beta [Salmonella bongori NCTC 12419]
E49_B386_A352	340618839	>gi|340618839|ref|YP_004737292.1| sucC gene product [Zobellia galactanivorans]
E49_B386_A352	340621557	>gi|340621557|ref|YP_004740009.1| succinyl-CoA synthetase subunit beta [Capnocytophaga canimorsus Cc5]
E49_B386_A352	340625964	>gi|340625964|ref|YP_004744416.1| sucC gene product [Mycobacterium canettii CIPT 140010059]
E49_B386_A352	340783182	>gi|340783182|ref|YP_004749789.1| Succinyl-CoA ligase ADP-forming subunit beta [Acidithiobacillus caldus SM-1]
E49_B386_A352	340788983	>gi|340788983|ref|YP_004754448.1| succinyl-CoA ligase [ADP-forming] subunit beta [Collimonas fungivorans Ter331]
E49_B386_A352	340791515	>gi|340791515|ref|YP_004756980.1| succinyl-CoA synthetase subunit beta [Brucella pinnipedialis B2/94]
E49_B386_A352	341583827	>gi|341583827|ref|YP_004764318.1| sucC gene product [Rickettsia heilongjiangensis 054]
E49_B386_A352	343087270	>gi|343087270|ref|YP_004776565.1| succinyl-CoA ligase (ADP-forming) subunit beta [Cyclobacterium marinum DSM 745]
E49_B386_A352	344198830	>gi|344198830|ref|YP_004783156.1| succinyl-CoA ligase (ADP-forming) subunit beta [Acidithiobacillus ferrivorans SS3]
E49_B386_A352	344201688	>gi|344201688|ref|YP_004786831.1| succinyl-CoA ligase subunit beta [Muricauda ruestringensis DSM 13258]
E49_B386_A352	34496530	>gi|34496530|ref|NP_900745.1| succinyl-CoA synthetase subunit beta [Chromobacterium violaceum ATCC 12472]
E49_B386_A352	345001598	>gi|345001598|ref|YP_004804452.1| succinyl-CoA synthetase subunit beta [Streptomyces sp. SirexAA-E]
E49_B386_A352	345010284	>gi|345010284|ref|YP_004812638.1| unnamed protein product [Streptomyces violaceusniger Tu 4113]
E49_B386_A352	345298379	>gi|345298379|ref|YP_004827737.1| succinyl-CoA ligase subunit beta [Enterobacter asburiae LF7a]
E49_B386_A352	345302956	>gi|345302956|ref|YP_004824858.1| succinyl-CoA ligase (ADP-forming) subunit beta [Rhodothermus marinus SG0.5JP17-172]
E49_B386_A352	345430095	>gi|345430095|ref|YP_004823215.1| succinyl-CoA synthetase subunit beta [Haemophilus parainfluenzae T3T1]
E49_B386_A352	34557448	>gi|34557448|ref|NP_907263.1| succinyl-COA synthetase BETA chain [Wolinella succinogenes DSM 1740]
E49_B386_A352	347529584	>gi|347529584|ref|YP_004836332.1| sucC gene product [Sphingobium sp. SYK-6]
E49_B386_A352	347536826	>gi|347536826|ref|YP_004844251.1| sucC gene product [Flavobacterium branchiophilum FL-15]
E49_B386_A352	347538837	>gi|347538837|ref|YP_004846261.1| succinyl-CoA synthetase subunit beta [Pseudogulbenkiania sp. NH8B]
E49_B386_A352	347755444	>gi|347755444|ref|YP_004863008.1| succinyl-CoA synthetase subunit beta [Candidatus Chloracidobacterium thermophilum B]
E49_B386_A352	347757423	>gi|347757423|ref|YP_004864985.1| succinyl-CoA ligase subunit beta [Micavibrio aeruginosavorus ARL-13]
E49_B386_A352	347759254	>gi|347759254|ref|YP_004866815.1| unnamed protein product [Gluconacetobacter xylinus NBRC 3288]
E49_B386_A352	348029443	>gi|348029443|ref|YP_004872129.1| sucC gene product [Glaciecola nitratireducens FR1064]
E49_B386_A352	348590077	>gi|348590077|ref|YP_004874539.1| succinyl-CoA ligase subunit beta [Taylorella asinigenitalis MCE3]
E49_B386_A352	350273504	>gi|350273504|ref|YP_004884817.1| sucC gene product [Rickettsia japonica YH]
E49_B386_A352	357386206	>gi|357386206|ref|YP_004900930.1| unnamed protein product [Pelagibacterium halotolerans B2]
E49_B386_A352	357390003	>gi|357390003|ref|YP_004904843.1| sucC gene product [Kitasatospora setae KM-6054]
E49_B386_A352	357406542	>gi|357406542|ref|YP_004918466.1| mtkA gene product [Methylomicrobium alcaliphilum]
E49_B386_A352	357411632	>gi|357411632|ref|YP_004923368.1| succinyl-CoA synthetase, beta subunit [Streptomyces flavogriseus ATCC 33331]
E49_B386_A352	357416726	>gi|357416726|ref|YP_004929746.1| sucC gene product [Pseudoxanthomonas spadix BD-a59]
E49_B386_A352	357420749	>gi|357420749|ref|YP_004928195.1| succinyl-CoA synthetase, beta subunit [Blattabacterium sp. (Mastotermes darwiniensis) str. MADAR]
E49_B386_A352	365959264	>gi|365959264|ref|YP_004940831.1| sucC gene product [Flavobacterium columnare ATCC 49512]
E49_B386_A352	372488116	>gi|372488116|ref|YP_005027681.1| unnamed protein product [Dechlorosoma suillum PS]
E49_B386_A352	374288870	>gi|374288870|ref|YP_005035955.1| sucC gene product [Bacteriovorax marinus SJ]
E49_B386_A352	374290607	>gi|374290607|ref|YP_005037660.1| sucC gene product [Blattabacterium sp. (Cryptocercus punctulatus) str. Cpu]
E49_B386_A352	374290835	>gi|374290835|ref|YP_005037870.1| sucC1 gene product [Azospirillum lipoferum 4B]
E49_B386_A352	374309571	>gi|374309571|ref|YP_005056001.1| succinyl-CoA synthetase, beta subunit [Granulicella mallensis MP5ACTX8]
E49_B386_A352	374314004	>gi|374314004|ref|YP_005060433.1| sucC gene product [Serratia symbiotica str. 'Cinara cedri']
E49_B386_A352	374319288	>gi|374319288|ref|YP_005065787.1| sucC gene product [Rickettsia slovaca 13-B]
E49_B386_A352	374323452	>gi|374323452|ref|YP_005076581.1| succinyl-CoA synthetase subunit beta [Paenibacillus terrae HPL-003]
E49_B386_A352	374328965	>gi|374328965|ref|YP_005079149.1| sucC gene product [Pseudovibrio sp. FO-BEG1]
E49_B386_A352	374335682	>gi|374335682|ref|YP_005092369.1| sucC gene product [Oceanimonas sp. GK1]
E49_B386_A352	374340043	>gi|374340043|ref|YP_005096779.1| unnamed protein product [Marinitoga piezophila KA3]
E49_B386_A352	374987516	>gi|374987516|ref|YP_004963011.1| sucC gene product [Streptomyces bingchenggensis BCW-1]
E49_B386_A352	374993527	>gi|374993527|ref|YP_004969026.1| succinyl-CoA synthetase subunit beta [Desulfosporosinus orientis DSM 765]
E49_B386_A352	375008179	>gi|375008179|ref|YP_004981812.1| unnamed protein product [Geobacillus thermoleovorans CCB_US3_UF5]
E49_B386_A352	375011484	>gi|375011484|ref|YP_004988472.1| succinyl-CoA synthetase subunit beta [Owenweeksia hongkongensis DSM 17368]
E49_B386_A352	375130333	>gi|375130333|ref|YP_004992433.1| succinyl-CoA synthetase subunit beta [Vibrio furnissii NCTC 11218]
E49_B386_A352	375135764	>gi|375135764|ref|YP_004996414.1| sucC gene product [Acinetobacter calcoaceticus PHEA-2]
E49_B386_A352	375140406	>gi|375140406|ref|YP_005001055.1| succinyl-CoA synthetase subunit beta [Mycobacterium rhodesiae NBB3]
E49_B386_A352	375143741	>gi|375143741|ref|YP_005006182.1| succinyl-CoA ligase subunit beta [Niastella koreensis GR20-10]
E49_B386_A352	37525386	>gi|37525386|ref|NP_928730.1| succinyl-CoA synthetase subunit beta [Photorhabdus luminescens subsp. laumondii TTO1]
E49_B386_A352	375259713	>gi|375259713|ref|YP_005018883.1| sucC gene product [Klebsiella oxytoca KCTC 1686]
E49_B386_A352	375264803	>gi|375264803|ref|YP_005022246.1| sucC gene product [Vibrio sp. EJY3]
E49_B386_A352	37679218	>gi|37679218|ref|NP_933827.1| succinyl-CoA synthetase subunit beta [Vibrio vulnificus YJ016]
E49_B386_A352	377813287	>gi|377813287|ref|YP_005042536.1| unnamed protein product [Burkholderia sp. YI23]
E49_B386_A352	378719326	>gi|378719326|ref|YP_005284215.1| sucC gene product [Gordonia polyisoprenivorans VH2]
E49_B386_A352	378723994	>gi|378723994|ref|YP_005288878.1| sucC gene product [Rickettsia rickettsii str. Hauke]
E49_B386_A352	378768072	>gi|378768072|ref|YP_005196542.1| sucC gene product [Pantoea ananatis LMG 5342]
E49_B386_A352	378827746	>gi|378827746|ref|YP_005190478.1| succ3 gene product [Sinorhizobium fredii HH103]
E49_B386_A352	379007053	>gi|379007053|ref|YP_005256504.1| succinyl-CoA synthetase subunit beta [Sulfobacillus acidophilus DSM 10332]
E49_B386_A352	379009590	>gi|379009590|ref|YP_005267403.1| sucC gene product [Wigglesworthia glossinidia endosymbiont of Glossina morsitans morsitans (Yale colony)]
E49_B386_A352	379022965	>gi|379022965|ref|YP_005299626.1| sucC gene product [Rickettsia canadensis str. CA410]
E49_B386_A352	379710944	>gi|379710944|ref|YP_005266149.1| sucC gene product [Nocardia cyriacigeorgica GUH-2]
E49_B386_A352	379712352	>gi|379712352|ref|YP_005300691.1| sucC gene product [Rickettsia philipii str. 364D]
E49_B386_A352	379713893	>gi|379713893|ref|YP_005302231.1| sucC gene product [Rickettsia massiliae str. AZT80]
E49_B386_A352	379716901	>gi|379716901|ref|YP_005305237.1| sucC gene product [Francisella tularensis TIGB03]
E49_B386_A352	379731796	>gi|379731796|ref|YP_005323992.1| sucC gene product [Saprospira grandis str. Lewin]
E49_B386_A352	379737564	>gi|379737564|ref|YP_005331070.1| sucC gene product [Blastococcus saxobsidens DD2]
E49_B386_A352	379752956	>gi|379752956|ref|YP_005341628.1| unnamed protein product [Mycobacterium intracellulare MOTT-02]
E49_B386_A352	383310615	>gi|383310615|ref|YP_005363425.1| sucC gene product [Pasteurella multocida subsp. multocida str. HN06]
E49_B386_A352	383312530	>gi|383312530|ref|YP_005365331.1| sucC gene product [Candidatus Rickettsia amblyommii str. GAT-30V]
E49_B386_A352	383318071	>gi|383318071|ref|YP_005378913.1| succinyl-CoA synthetase subunit beta [Frateuria aurantia DSM 6220]
E49_B386_A352	383450427	>gi|383450427|ref|YP_005357148.1| sucC gene product [Flavobacterium indicum GPTSA100-9]
E49_B386_A352	383456476	>gi|383456476|ref|YP_005370465.1| sucC gene product [Corallococcus coralloides DSM 2259]
E49_B386_A352	383481522	>gi|383481522|ref|YP_005390437.1| sucC gene product [Rickettsia rhipicephali str. 3-7-female6-CWPP]
E49_B386_A352	383482144	>gi|383482144|ref|YP_005391058.1| sucC gene product [Rickettsia montanensis str. OSU 85-930]
E49_B386_A352	383483941	>gi|383483941|ref|YP_005392854.1| sucC gene product [Rickettsia parkeri str. Portsmouth]
E49_B386_A352	383486369	>gi|383486369|ref|YP_005395281.1| succinyl-CoA synthetase subunit beta [Riemerella anatipestifer ATCC 11845 = DSM 15868]
E49_B386_A352	383501747	>gi|383501747|ref|YP_005415106.1| sucC gene product [Rickettsia australis str. Cutlack]
E49_B386_A352	383752400	>gi|383752400|ref|YP_005427500.1| sucC gene product [Rickettsia typhi str. TH1527]
E49_B386_A352	383752977	>gi|383752977|ref|YP_005431880.1| sucC gene product [Selenomonas ruminantium subsp. lactilytica TAM6421]
E49_B386_A352	383760503	>gi|383760503|ref|YP_005439489.1| sucC gene product [Rubrivivax gelatinosus IL144]
E49_B386_A352	383762756	>gi|383762756|ref|YP_005441738.1| sucC gene product [Caldilinea aerophila DSM 14535 = NBRC 104270]
E49_B386_A352	383767306	>gi|383767306|ref|YP_005446287.1| sucC gene product [Phycisphaera mikurensis NBRC 102666]
E49_B386_A352	383768659	>gi|383768659|ref|YP_005447722.1| sucC gene product [Bradyrhizobium sp. S23321]
E49_B386_A352	383775886	>gi|383775886|ref|YP_005460452.1| unnamed protein product [Actinoplanes missouriensis 431]
E49_B386_A352	383785039	>gi|383785039|ref|YP_005469609.1| unnamed protein product [Leptospirillum ferrooxidans C2-3]
E49_B386_A352	383785996	>gi|383785996|ref|YP_005470565.1| succinyl-CoA synthetase subunit beta [Fervidobacterium pennivorans DSM 9078]
E49_B386_A352	383788680	>gi|383788680|ref|YP_005473249.1| sucC gene product [Caldisericum exile AZM16c01]
E49_B386_A352	383789372	>gi|383789372|ref|YP_005473946.1| succinyl-CoA synthetase subunit beta [Spirochaeta africana DSM 8902]
E49_B386_A352	384168455	>gi|384168455|ref|YP_005549833.1| sucC gene product [Bacillus amyloliquefaciens XH7]
E49_B386_A352	384196954	>gi|384196954|ref|YP_005582698.1| sucC gene product [Bifidobacterium breve ACS-071-V-Sch8b]
E49_B386_A352	384214147	>gi|384214147|ref|YP_005605310.1| unnamed protein product [Bradyrhizobium japonicum USDA 6]
E49_B386_A352	384225563	>gi|384225563|ref|YP_005616727.1| sucC gene product [Brucella suis 1330]
E49_B386_A352	384259021	>gi|384259021|ref|YP_005402955.1| sucC gene product [Rahnella aquatilis HX2]
E49_B386_A352	384263057	>gi|384263057|ref|YP_005418245.1| sucC gene product [Rhodospirillum photometricum DSM 122]
E49_B386_A352	384439301	>gi|384439301|ref|YP_005654025.1| unnamed protein product [Thermus sp. CCB_US3_UF1]
E49_B386_A352	384537647	>gi|384537647|ref|YP_005721732.1| sucC gene product [Sinorhizobium meliloti SM11]
E49_B386_A352	385234950	>gi|385234950|ref|YP_005796292.1| sucC gene product [Ketogulonigenium vulgarum WSH-001]
E49_B386_A352	385331265	>gi|385331265|ref|YP_005885216.1| succinyl-CoA synthetase subunit beta [Marinobacter adhaerens HP15]
E49_B386_A352	385335596	>gi|385335596|ref|YP_005889543.1| sucC gene product [Neisseria gonorrhoeae TCDC-NG08107]
E49_B386_A352	385784591	>gi|385784591|ref|YP_005760764.1| unnamed protein product [Staphylococcus lugdunensis N920143]
E49_B386_A352	385787752	>gi|385787752|ref|YP_005818861.1| sucC gene product [Erwinia sp. Ejp617]
E49_B386_A352	385796605	>gi|385796605|ref|YP_005833010.1| succinyl-CoA synthetase subunit beta [Geobacter sulfurreducens KN400]
E49_B386_A352	385809654	>gi|385809654|ref|YP_005846050.1| sucC gene product [Ignavibacterium album JCM 16511]
E49_B386_A352	385851388	>gi|385851388|ref|YP_005897903.1| sucC gene product [Neisseria meningitidis M04-240196]
E49_B386_A352	385994002	>gi|385994002|ref|YP_005912300.1| unnamed protein product [Mycobacterium tuberculosis CCDC5079]
E49_B386_A352	386020517	>gi|386020517|ref|YP_005938541.1| sucC gene product [Pseudomonas stutzeri DSM 4166]
E49_B386_A352	386082283	>gi|386082283|ref|YP_005998860.1| sucC gene product [Rickettsia prowazekii Rp22]
E49_B386_A352	386314040	>gi|386314040|ref|YP_006010205.1| unnamed protein product [Shewanella putrefaciens 200]
E49_B386_A352	386319470	>gi|386319470|ref|YP_006015633.1| sucC gene product [Staphylococcus pseudintermedius ED99]
E49_B386_A352	386327932	>gi|386327932|ref|YP_006024102.1| succinyl-CoA ligase subunit beta [Serratia sp. AS13]
E49_B386_A352	386349273	>gi|386349273|ref|YP_006047521.1| unnamed protein product [Rhodospirillum rubrum F11]
E49_B386_A352	386357339	>gi|386357339|ref|YP_006055585.1| succinyl-CoA synthetase subunit beta [Streptomyces cattleya NRRL 8057 = DSM 46488]
E49_B386_A352	386360957	>gi|386360957|ref|YP_006059202.1| succinyl-CoA synthetase, beta subunit [Thermus thermophilus JL-18]
E49_B386_A352	386714319	>gi|386714319|ref|YP_006180642.1| sucC gene product [Halobacillus halophilus DSM 2266]
E49_B386_A352	386719713	>gi|386719713|ref|YP_006186039.1| sucC gene product [Stenotrophomonas maltophilia D457]
E49_B386_A352	386744481	>gi|386744481|ref|YP_006217660.1| sucC gene product [Providencia stuartii MRSN 2154]
E49_B386_A352	386758332	>gi|386758332|ref|YP_006231548.1| unnamed protein product [Bacillus sp. JS]
E49_B386_A352	386843609	>gi|386843609|ref|YP_006248667.1| unnamed protein product [Streptomyces hygroscopicus subsp. jinggangensis 5008]
E49_B386_A352	386845845	>gi|386845845|ref|YP_006263858.1| succinyl-CoA synthetase subunit beta [Actinoplanes sp. SE50/110]
E49_B386_A352	386856805	>gi|386856805|ref|YP_006260982.1| Succinyl-CoA ligase [Deinococcus gobiensis I-0]
E49_B386_A352	387121820	>gi|387121820|ref|YP_006287703.1| seryl-tRNA synthetase [Aggregatibacter actinomycetemcomitans D7S-1]
E49_B386_A352	387127221	>gi|387127221|ref|YP_006295826.1| Succinyl-CoA ligase (ADP-forming) beta chain [Methylophaga sp. JAM1]
E49_B386_A352	387129416	>gi|387129416|ref|YP_006292306.1| Succinyl-CoA ligase (ADP-forming) beta chain [Methylophaga sp. JAM7]
E49_B386_A352	387132684	>gi|387132684|ref|YP_006298656.1| phosphoribosylamine--glycine ligase-like protein [Prevotella intermedia 17]
E49_B386_A352	387790483	>gi|387790483|ref|YP_006255548.1| succinyl-CoA synthetase subunit beta [Solitalea canadensis DSM 3403]
E49_B386_A352	387814533	>gi|387814533|ref|YP_005430019.1| succinyl-CoA synthetase subunit beta [Marinobacter hydrocarbonoclasticus ATCC 49840]
E49_B386_A352	387824118	>gi|387824118|ref|YP_005823589.1| succinyl-CoA ligase subunit beta [Francisella cf. novicida 3523]
E49_B386_A352	387868449	>gi|387868449|ref|YP_005699918.1| succinyl-CoA ligase subunit beta [Edwardsiella tarda FL6-60]
E49_B386_A352	387874339	>gi|387874339|ref|YP_006304643.1| succinyl-CoA synthetase subunit beta [Mycobacterium sp. MOTT36Y]
E49_B386_A352	387886778	>gi|387886778|ref|YP_006317077.1| succinyl-CoA synthetase subunit beta [Francisella noatunensis subsp. orientalis str. Toba 04]
E49_B386_A352	387889958	>gi|387889958|ref|YP_006320256.1| succinyl-CoA synthetase beta chain with ATP-grasp domain [Escherichia blattae DSM 4481]
E49_B386_A352	387903165	>gi|387903165|ref|YP_006333504.1| succinyl-CoA ligase subunit beta [Burkholderia sp. KJ006]
E49_B386_A352	387906836	>gi|387906836|ref|YP_006337171.1| succinyl-CoA ligase (ADP-forming) subunit beta [Blattabacterium sp. (Blaberus giganteus)]
E49_B386_A352	389841702	>gi|389841702|ref|YP_006343786.1| succinyl-CoA synthetase subunit beta [Cronobacter sakazakii ES15]
E49_B386_A352	389878865	>gi|389878865|ref|YP_006372430.1| succinyl-CoA synthetase subunit beta [Tistrella mobilis KA081020-065]
E49_B386_A352	390940299	>gi|390940299|ref|YP_006404036.1| succinyl-CoA synthetase subunit beta [Sulfurospirillum barnesii SES-3]
E49_B386_A352	390944015	>gi|390944015|ref|YP_006407776.1| succinyl-CoA synthetase subunit beta [Belliella baltica DSM 15883]
E49_B386_A352	390951593	>gi|390951593|ref|YP_006415352.1| succinyl-CoA synthetase subunit beta [Thiocystis violascens DSM 198]
E49_B386_A352	390952846	>gi|390952846|ref|YP_006416604.1| succinyl-CoA synthetase subunit beta [Aequorivita sublithincola DSM 14238]
E49_B386_A352	390956703	>gi|390956703|ref|YP_006420460.1| succinyl-CoA synthetase subunit beta [Terriglobus roseus DSM 18391]
E49_B386_A352	41406994	>gi|41406994|ref|NP_959830.1| succinyl-CoA synthetase subunit beta [Mycobacterium avium subsp. paratuberculosis K-10]
E49_B386_A352	42525134	>gi|42525134|ref|NP_970514.1| succinyl-CoA synthetase beta chain [Bdellovibrio bacteriovorus HD100]
E49_B386_A352	45658411	>gi|45658411|ref|YP_002497.1| succinyl-CoA synthetase subunit beta [Leptospira interrogans serovar Copenhageni str. Fiocruz L1-130]
E49_B386_A352	46446932	>gi|46446932|ref|YP_008297.1| sucC gene product [Candidatus Protochlamydia amoebophila UWE25]
E49_B386_A352	49186686	>gi|49186686|ref|YP_029938.1| sucC gene product [Bacillus anthracis str. Sterne]
E49_B386_A352	49474816	>gi|49474816|ref|YP_032858.1| succinyl-CoA synthetase subunit beta [Bartonella quintana str. Toulouse]
E49_B386_A352	49476305	>gi|49476305|ref|YP_034346.1| sucC gene product [Bartonella henselae str. Houston-1]
E49_B386_A352	50085913	>gi|50085913|ref|YP_047423.1| succinyl-CoA synthetase subunit beta [Acinetobacter sp. ADP1]
E49_B386_A352	50120302	>gi|50120302|ref|YP_049469.1| sucC gene product [Pectobacterium atrosepticum SCRI1043]
E49_B386_A352	50843215	>gi|50843215|ref|YP_056442.1| succinyl-CoA synthetase subunit beta [Propionibacterium acnes KPA171202]
E49_B386_A352	50955504	>gi|50955504|ref|YP_062792.1| succinyl-CoA synthetase subunit beta [Leifsonia xyli subsp. xyli str. CTCB07]
E49_B386_A352	51244136	>gi|51244136|ref|YP_064020.1| succinyl-CoA synthetase, beta chain [Desulfotalea psychrophila LSv54]
E49_B386_A352	51893671	>gi|51893671|ref|YP_076362.1| succinyl-CoA synthetase subunit beta [Symbiobacterium thermophilum IAM 14863]
E49_B386_A352	52080211	>gi|52080211|ref|YP_079002.1| succinyl-CoA synthetase subunit beta [Bacillus licheniformis DSM 13 = ATCC 14580]
E49_B386_A352	52425407	>gi|52425407|ref|YP_088544.1| succinyl-CoA synthetase subunit beta [Mannheimia succiniciproducens MBEL55E]
E49_B386_A352	53713546	>gi|53713546|ref|YP_099538.1| succinyl-CoA synthetase subunit beta [Bacteroides fragilis YCH46]
E49_B386_A352	53803924	>gi|53803924|ref|YP_114179.1| succinyl-CoA synthase subunit beta [Methylococcus capsulatus str. Bath]
E49_B386_A352	54026965	>gi|54026965|ref|YP_121207.1| succinyl-CoA synthetase subunit beta [Nocardia farcinica IFM 10152]
E49_B386_A352	54296568	>gi|54296568|ref|YP_122937.1| succinyl-CoA synthetase subunit beta [Legionella pneumophila str. Paris]
E49_B386_A352	54308243	>gi|54308243|ref|YP_129263.1| succinyl-CoA synthetase subunit beta [Photobacterium profundum SS9]
E49_B386_A352	56416522	>gi|56416522|ref|YP_153596.1| succinyl-CoA synthetase subunit beta [Anaplasma marginale str. St. Maries]
E49_B386_A352	56419743	>gi|56419743|ref|YP_147061.1| succinyl-CoA synthetase subunit beta [Geobacillus kaustophilus HTA426]
E49_B386_A352	56460607	>gi|56460607|ref|YP_155888.1| succinyl-CoA synthetase subunit beta [Idiomarina loihiensis L2TR]
E49_B386_A352	56476116	>gi|56476116|ref|YP_157705.1| succinyl-CoA synthetase subunit beta [Aromatoleum aromaticum EbN1]
E49_B386_A352	56695262	>gi|56695262|ref|YP_165610.1| sucC gene product [Ruegeria pomeroyi DSS-3]
E49_B386_A352	56964046	>gi|56964046|ref|YP_175777.1| succinyl-CoA synthetase subunit beta [Bacillus clausii KSM-K16]
E49_B386_A352	58578812	>gi|58578812|ref|YP_197024.1| succinyl-CoA synthetase subunit beta [Ehrlichia ruminantium str. Welgevonden]
E49_B386_A352	59711432	>gi|59711432|ref|YP_204208.1| succinyl-CoA synthetase subunit beta [Vibrio fischeri ES114]
E49_B386_A352	62179312	>gi|62179312|ref|YP_215729.1| sucC gene product [Salmonella enterica subsp. enterica serovar Choleraesuis str. SC-B67]
E49_B386_A352	62185364	>gi|62185364|ref|YP_220149.1| sucC gene product [Chlamydophila abortus S26/3]
E49_B386_A352	66045252	>gi|66045252|ref|YP_235093.1| sucC gene product [Pseudomonas syringae pv. syringae B728a]
E49_B386_A352	67459057	>gi|67459057|ref|YP_246681.1| sucC gene product [Rickettsia felis URRWXCal2]
E49_B386_A352	70726669	>gi|70726669|ref|YP_253583.1| succinyl-CoA synthetase subunit beta [Staphylococcus haemolyticus JCSC1435]
E49_B386_A352	70729111	>gi|70729111|ref|YP_258847.1| sucC gene product [Pseudomonas fluorescens Pf-5]
E49_B386_A352	71064686	>gi|71064686|ref|YP_263413.1| sucC gene product [Psychrobacter arcticus 273-4]
E49_B386_A352	71281693	>gi|71281693|ref|YP_268946.1| succinyl-CoA synthetase subunit beta [Colwellia psychrerythraea 34H]
E49_B386_A352	71908976	>gi|71908976|ref|YP_286563.1| succinyl-CoA synthetase subunit beta [Dechloromonas aromatica RCB]
E49_B386_A352	72162976	>gi|72162976|ref|YP_290633.1| sucC gene product [Thermobifida fusca YX]
E49_B386_A352	73540236	>gi|73540236|ref|YP_294756.1| sucC gene product [Ralstonia eutropha JMP134]
E49_B386_A352	73662830	>gi|73662830|ref|YP_301611.1| succinyl-CoA synthetase subunit beta [Staphylococcus saprophyticus subsp. saprophyticus ATCC 15305]
E49_B386_A352	73666781	>gi|73666781|ref|YP_302797.1| succinyl-CoA synthetase subunit beta [Ehrlichia canis str. Jake]
E49_B386_A352	74311252	>gi|74311252|ref|YP_309671.1| succinyl-CoA synthetase subunit beta [Shigella sonnei Ss046]
E49_B386_A352	74316823	>gi|74316823|ref|YP_314563.1| sucC gene product [Thiobacillus denitrificans ATCC 25259]
E49_B386_A352	75674618	>gi|75674618|ref|YP_317039.1| sucC gene product [Nitrobacter winogradskyi Nb-255]
E49_B386_A352	77164232	>gi|77164232|ref|YP_342757.1| succinyl-CoA synthetase, beta subunit [Nitrosococcus oceani ATCC 19707]
E49_B386_A352	77360586	>gi|77360586|ref|YP_340161.1| succinyl-CoA synthetase subunit beta [Pseudoalteromonas haloplanktis TAC125]
E49_B386_A352	77917863	>gi|77917863|ref|YP_355678.1| succinyl-CoA synthetase subunit beta [Pelobacter carbinolicus DSM 2380]
E49_B386_A352	78043370	>gi|78043370|ref|YP_359761.1| sucC gene product [Carboxydothermus hydrogenoformans Z-2901]
E49_B386_A352	78067445	>gi|78067445|ref|YP_370214.1| sucC gene product [Burkholderia sp. 383]
E49_B386_A352	78186385	>gi|78186385|ref|YP_374428.1| succinyl-CoA synthetase subunit beta [Chlorobium luteolum DSM 273]
E49_B386_A352	78188316	>gi|78188316|ref|YP_378654.1| succinyl-CoA synthetase subunit beta [Chlorobium chlorochromatii CaD3]
E49_B386_A352	78223465	>gi|78223465|ref|YP_385212.1| succinyl-CoA synthetase subunit beta [Geobacter metallireducens GS-15]
E49_B386_A352	78485718	>gi|78485718|ref|YP_391643.1| succinyl-CoA synthetase, beta subunit [Thiomicrospira crunogena XCL-2]
E49_B386_A352	78777248	>gi|78777248|ref|YP_393563.1| succinyl-CoA synthetase subunit beta [Sulfurimonas denitrificans DSM 1251]
E49_B386_A352	82543155	>gi|82543155|ref|YP_407102.1| succinyl-CoA synthetase subunit beta [Shigella boydii Sb227]
E49_B386_A352	82703117	>gi|82703117|ref|YP_412683.1| succinyl-CoA synthetase subunit beta [Nitrosospira multiformis ATCC 25196]
E49_B386_A352	82750848	>gi|82750848|ref|YP_416589.1| succinyl-CoA synthetase subunit beta [Staphylococcus aureus RF122]
E49_B386_A352	82775996	>gi|82775996|ref|YP_402343.1| sucC gene product [Shigella dysenteriae Sd197]
E49_B386_A352	83313057	>gi|83313057|ref|YP_423321.1| succinyl-CoA synthetase [Magnetospirillum magneticum AMB-1]
E49_B386_A352	83589265	>gi|83589265|ref|YP_429274.1| succinyl-CoA synthetase subunit beta [Moorella thermoacetica ATCC 39073]
E49_B386_A352	83647429	>gi|83647429|ref|YP_435864.1| succinyl-CoA synthetase subunit beta [Hahella chejuensis KCTC 2396]
E49_B386_A352	83721087	>gi|83721087|ref|YP_441202.1| succinyl-CoA synthetase subunit beta [Burkholderia thailandensis E264]
E49_B386_A352	83814561	>gi|83814561|ref|YP_445252.1| succinyl-CoA synthetase beta chain [Salinibacter ruber DSM 13855]
E49_B386_A352	85058856	>gi|85058856|ref|YP_454558.1| succinyl-CoA synthetase subunit beta [Sodalis glossinidius str. 'morsitans']
E49_B386_A352	85375531	>gi|85375531|ref|YP_459593.1| sucC gene product [Erythrobacter litoralis HTCC2594]
E49_B386_A352	85860260	>gi|85860260|ref|YP_462462.1| succinyl-CoA synthetase subunit beta [Syntrophus aciditrophicus SB]
E49_B386_A352	86359471	>gi|86359471|ref|YP_471363.1| succinyl-CoA synthetase subunit beta [Rhizobium etli CFN 42]
E49_B386_A352	86739364	>gi|86739364|ref|YP_479764.1| succinyl-CoA synthetase subunit beta [Frankia sp. CcI3]
E49_B386_A352	87201182	>gi|87201182|ref|YP_498439.1| sucC gene product [Novosphingobium aromaticivorans DSM 12444]
E49_B386_A352	88607855	>gi|88607855|ref|YP_505609.1| succinyl-CoA synthetase subunit beta [Anaplasma phagocytophilum HZ]
E49_B386_A352	88608589	>gi|88608589|ref|YP_506145.1| succinyl-CoA synthetase subunit beta [Neorickettsia sennetsu str. Miyayama]
E49_B386_A352	88658279	>gi|88658279|ref|YP_507766.1| succinyl-CoA synthetase, beta subunit [Ehrlichia chaffeensis str. Arkansas]
E49_B386_A352	89053312	>gi|89053312|ref|YP_508763.1| sucC gene product [Jannaschia sp. CCS1]
E49_B386_A352	89892991	>gi|89892991|ref|YP_516478.1| hypothetical protein DSY0245 [Desulfitobacterium hafniense Y51]
E49_B386_A352	89898036	>gi|89898036|ref|YP_515146.1| succinyl-CoA synthetase subunit beta [Chlamydophila felis Fe/C-56]
E49_B386_A352	89902704	>gi|89902704|ref|YP_525175.1| succinyl-CoA synthetase subunit beta [Rhodoferax ferrireducens T118]
E49_B386_A352	90021748	>gi|90021748|ref|YP_527575.1| sucC gene product [Saccharophagus degradans 2-40]
E49_B386_A352	90421717	>gi|90421717|ref|YP_530087.1| succinyl-CoA synthetase subunit beta [Rhodopseudomonas palustris BisB18]
E49_B386_A352	91206043	>gi|91206043|ref|YP_538398.1| sucC gene product [Rickettsia bellii RML369-C]
E49_B386_A352	91776241	>gi|91776241|ref|YP_545997.1| succinyl-CoA synthetase subunit beta [Methylobacillus flagellatus KT]
E49_B386_A352	91785106	>gi|91785106|ref|YP_560312.1| succinyl-CoA synthetase subunit beta [Burkholderia xenovorans LB400]
E49_B386_A352	91790511	>gi|91790511|ref|YP_551463.1| succinyl-CoA synthetase subunit beta [Polaromonas sp. JS666]
E49_B386_A352	91793535	>gi|91793535|ref|YP_563186.1| succinyl-CoA synthetase subunit beta [Shewanella denitrificans OS217]
E49_B386_A352	92113346	>gi|92113346|ref|YP_573274.1| sucC gene product [Chromohalobacter salexigens DSM 3043]
E49_B386_A352	92116165	>gi|92116165|ref|YP_575894.1| succinyl-CoA synthetase subunit beta [Nitrobacter hamburgensis X14]
E49_B386_A352	93004945	>gi|93004945|ref|YP_579382.1| sucC gene product [Psychrobacter cryohalolentis K5]
E49_B386_A352	94309414	>gi|94309414|ref|YP_582624.1| sucC gene product [Cupriavidus metallidurans CH34]
E49_B386_A352	94676823	>gi|94676823|ref|YP_588570.1| succinyl-CoA synthetase, beta subunit [Baumannia cicadellinicola str. Hc (Homalodisca coagulata)]
E49_B386_A352	94970901	>gi|94970901|ref|YP_592949.1| sucC gene product [Candidatus Koribacter versatilis Ellin345]
E49_B386_A352	94985192	>gi|94985192|ref|YP_604556.1| sucC gene product [Deinococcus geothermalis DSM 11300]
E49_B386_A352	107023585	>gi|107023585|ref|YP_621912.1| succinyl-CoA synthetase subunit beta [Burkholderia cenocepacia AU 1054]
E49_B386_A352	113461100	>gi|113461100|ref|YP_719168.1| succinyl-CoA synthetase subunit beta [Haemophilus somnus 129PT]
E49_B386_A352	113866575	>gi|113866575|ref|YP_725064.1| succinyl-CoA synthetase subunit beta [Ralstonia eutropha H16]
E49_B386_A352	114330621	>gi|114330621|ref|YP_746843.1| malate--CoA ligase subunit beta [Nitrosomonas eutropha C91]
E49_B386_A352	121600535	>gi|121600535|ref|YP_993971.1| succinyl-CoA synthetase subunit beta [Burkholderia mallei SAVP1]
E49_B386_A352	124268441	>gi|124268441|ref|YP_001022445.1| malate--CoA ligase subunit beta [Methylibium petroleiphilum PM1]
E49_B386_A352	126207936	>gi|126207936|ref|YP_001053161.1| succinyl-CoA synthetase subunit beta [Actinobacillus pleuropneumoniae serovar 5b str. L20]
E49_B386_A352	146307523	>gi|146307523|ref|YP_001187988.1| sucC gene product [Pseudomonas mendocina ymp]
E49_B386_A352	148360810	>gi|148360810|ref|YP_001252017.1| succinyl CoA synthetase subunit beta [Legionella pneumophila str. Corby]
E49_B386_A352	153001025	>gi|153001025|ref|YP_001366706.1| succinyl-CoA synthetase subunit beta [Shewanella baltica OS185]
E49_B386_A352	153006562	>gi|153006562|ref|YP_001380887.1| sucC gene product [Anaeromyxobacter sp. Fw109-5]
E49_B386_A352	154244447	>gi|154244447|ref|YP_001415405.1| succinyl-CoA synthetase subunit beta [Xanthobacter autotrophicus Py2]
E49_B386_A352	154686025	>gi|154686025|ref|YP_001421186.1| succinyl-CoA synthetase subunit beta [Bacillus amyloliquefaciens FZB42]
E49_B386_A352	156934780	>gi|156934780|ref|YP_001438696.1| succinyl-CoA synthetase subunit beta [Cronobacter sakazakii ATCC BAA-894]
E49_B386_A352	157364314	>gi|157364314|ref|YP_001471081.1| unnamed protein product [Thermotoga lettingae TMO]
E49_B386_A352	157826590	>gi|157826590|ref|YP_001495654.1| sucC gene product [Rickettsia bellii OSU 85-389]
E49_B386_A352	157828470	>gi|157828470|ref|YP_001494712.1| succinyl-CoA synthetase subunit beta [Rickettsia rickettsii str. 'Sheila Smith']
E49_B386_A352	15826978	>gi|15826978|ref|NP_301241.1| sucC gene product [Mycobacterium leprae TN]
E49_B386_A352	15966808	>gi|15966808|ref|NP_387161.1| succinyl-CoA synthetase subunit beta [Sinorhizobium meliloti 1021]
E49_B386_A352	16078672	>gi|16078672|ref|NP_389491.1| succinyl-CoA synthetase subunit beta [Bacillus subtilis subsp. subtilis str. 168]
E49_B386_A352	161523833	>gi|161523833|ref|YP_001578845.1| succinyl-CoA synthetase subunit beta [Burkholderia multivorans ATCC 17616]
E49_B386_A352	161869871	>gi|161869871|ref|YP_001599040.1| succinyl-CoA synthetase subunit beta [Neisseria meningitidis 053442]
E49_B386_A352	16273116	>gi|16273116|ref|NP_439352.1| succinyl-CoA synthetase subunit beta [Haemophilus influenzae Rd KW20]
E49_B386_A352	16329536	>gi|16329536|ref|NP_440264.1| succinate--CoA ligase [Synechocystis sp. PCC 6803]
E49_B386_A352	166154165	>gi|166154165|ref|YP_001654283.1| sucC gene product [Chlamydia trachomatis 434/Bu]
E49_B386_A352	170722673	>gi|170722673|ref|YP_001750361.1| succinyl-CoA synthetase subunit beta [Pseudomonas putida W619]
E49_B386_A352	171464130	>gi|171464130|ref|YP_001798243.1| succinyl-CoA synthetase subunit beta [Polynucleobacter necessarius subsp. necessarius STIR1]
E49_B386_A352	182682549	>gi|182682549|ref|YP_001830709.1| succinyl-CoA synthetase subunit beta [Xylella fastidiosa M23]
E49_B386_A352	186894546	>gi|186894546|ref|YP_001871658.1| succinyl-CoA synthetase subunit beta [Yersinia pseudotuberculosis PB1/+]
E49_B386_A352	187732237	>gi|187732237|ref|YP_001879383.1| succinyl-CoA synthetase subunit beta [Shigella boydii CDC 3083-94]
E49_B386_A352	189911526	>gi|189911526|ref|YP_001963081.1| succinyl-CoA synthetase subunit beta [Leptospira biflexa serovar Patoc strain 'Patoc 1 (Ames)']
E49_B386_A352	194098453	>gi|194098453|ref|YP_002001512.1| succinyl-CoA synthetase subunit beta [Neisseria gonorrhoeae NCCP11945]
E49_B386_A352	219666260	>gi|219666260|ref|YP_002456695.1| succinate--CoA ligase [Desulfitobacterium hafniense DCB-2]
E49_B386_A352	220926857	>gi|220926857|ref|YP_002502159.1| malate--CoA ligase subunit beta [Methylobacterium nodulans ORS 2060]
E49_B386_A352	222097281	>gi|222097281|ref|YP_002531338.1| sucC gene product [Bacillus cereus Q1]
E49_B386_A352	229604390	>gi|229604390|ref|YP_002868073.1| succinyl-CoA synthetase subunit beta [Bacillus anthracis str. A0248]
E49_B386_A352	23308950	>gi|23308950|ref|NP_601764.2| succinyl-CoA synthetase subunit beta [Corynebacterium glutamicum ATCC 13032]
E49_B386_A352	23502776	>gi|23502776|ref|NP_698903.1| sucC gene product [Brucella suis 1330]
E49_B386_A352	239817449	>gi|239817449|ref|YP_002946359.1| succinyl-CoA synthetase subunit beta [Variovorax paradoxus S110]
E49_B386_A352	253800022	>gi|253800022|ref|YP_003033023.1| succinyl-CoA synthetase subunit beta sucC [Mycobacterium tuberculosis KZN 1435]
E49_B386_A352	268317249	>gi|268317249|ref|YP_003290968.1| succinyl-CoA synthetase subunit beta [Rhodothermus marinus DSM 4252]
E49_B386_A352	269139927	>gi|269139927|ref|YP_003296628.1| sucC gene product [Edwardsiella tarda EIB202]
E49_B386_A352	28869404	>gi|28869404|ref|NP_792023.1| sucC gene product [Pseudomonas syringae pv. tomato str. DC3000]
E49_B386_A352	291616730	>gi|291616730|ref|YP_003519472.1| SucC [Pantoea ananatis LMG 20103]
E49_B386_A352	294507118	>gi|294507118|ref|YP_003571176.1| succ gene product [Salinibacter ruber M8]
E49_B386_A352	297563044	>gi|297563044|ref|YP_003682018.1| succinyl-CoA synthetase subunit beta [Nocardiopsis dassonvillei subsp. dassonvillei DSM 43111]
E49_B386_A352	30062109	>gi|30062109|ref|NP_836280.1| succinyl-CoA synthetase subunit beta [Shigella flexneri 2a str. 2457T]
E49_B386_A352	300692431	>gi|300692431|ref|YP_003753426.1| succinate-CoA ligase (ADP-forming) beta subunit [Ralstonia solanacearum PSI07]
E49_B386_A352	30249768	>gi|30249768|ref|NP_841838.1| malate--CoA ligase subunit beta [Nitrosomonas europaea ATCC 19718]
E49_B386_A352	308068642	>gi|308068642|ref|YP_003870247.1| succinyl-CoA synthetase subunit beta (SCS-beta) [Paenibacillus polymyxa E681]
E49_B386_A352	311064391	>gi|311064391|ref|YP_003971116.1| succinyl-CoA synthetase subunit beta [Bifidobacterium bifidum PRL2010]
E49_B386_A352	319892262	>gi|319892262|ref|YP_004149137.1| succinyl-CoA ligase subunit beta [Staphylococcus pseudintermedius HKU10-03]
E49_B386_A352	322689204	>gi|322689204|ref|YP_004208938.1| succinyl-CoA synthase subunit beta [Bifidobacterium longum subsp. infantis 157F]
E49_B386_A352	32491166	>gi|32491166|ref|NP_871420.1| hypothetical protein WGLp417 [Wigglesworthia glossinidia endosymbiont of Glossina brevipalpis]
E49_B386_A352	325981126	>gi|325981126|ref|YP_004293528.1| succinyl-CoA ligase [ADP-forming] subunit beta [Nitrosomonas sp. AL212]
E49_B386_A352	330827121	>gi|330827121|ref|YP_004390424.1| succinyl-CoA synthetase subunit beta [Alicycliphilus denitrificans K601]
E49_B386_A352	33242340	>gi|33242340|ref|NP_877281.1| succinyl-CoA synthetase subunit beta [Chlamydophila pneumoniae TW-183]
E49_B386_A352	339481624	>gi|339481624|ref|YP_004693410.1| Succinyl-CoA ligase (ADP-forming) subunit beta [Nitrosomonas sp. Is79A3]
E49_B386_A352	339629835	>gi|339629835|ref|YP_004721478.1| sucC gene product [Sulfobacillus acidophilus TPY]
E49_B386_A352	345015881	>gi|345015881|ref|YP_004818235.1| unnamed protein product [Streptomyces violaceusniger Tu 4113]
E49_B386_A352	357406615	>gi|357406615|ref|YP_004918539.1| succ gene product [Methylomicrobium alcaliphilum]
E49_B386_A352	365963408	>gi|365963408|ref|YP_004944974.1| sucC gene product [Propionibacterium acnes TypeIA2 P.acn31]
E49_B386_A352	375358642	>gi|375358642|ref|YP_005111414.1| sucC gene product [Bacteroides fragilis 638R]
E49_B386_A352	376275479	>gi|376275479|ref|YP_005115918.1| unnamed protein product [Brucella canis HSK A52141]
E49_B386_A352	378827063	>gi|378827063|ref|YP_005189795.1| succ1 gene product [Sinorhizobium fredii HH103]
E49_B386_A352	378977730	>gi|378977730|ref|YP_005225871.1| unnamed protein product [Klebsiella pneumoniae subsp. pneumoniae HS11286]
E49_B386_A352	379741907	>gi|379741907|ref|YP_005333876.1| sucC gene product [Vibrio cholerae IEC224]
E49_B386_A352	379760392	>gi|379760392|ref|YP_005346789.1| unnamed protein product [Mycobacterium intracellulare MOTT-64]
E49_B386_A352	383177299	>gi|383177299|ref|YP_005455304.1| sucC gene product [Shigella sonnei 53G]
E49_B386_A352	383191005	>gi|383191005|ref|YP_005201133.1| succinyl-CoA synthetase, beta subunit [Rahnella aquatilis CIP 78.65 = ATCC 33071]
E49_B386_A352	383321277	>gi|383321277|ref|YP_005382130.1| sucC gene product [Synechocystis sp. PCC 6803 substr. GT-I]
E49_B386_A352	383324447	>gi|383324447|ref|YP_005385300.1| sucC gene product [Synechocystis sp. PCC 6803 substr. PCC-P]
E49_B386_A352	383487267	>gi|383487267|ref|YP_005404947.1| sucC gene product [Rickettsia prowazekii str. GvV257]
E49_B386_A352	383490331	>gi|383490331|ref|YP_005408007.1| sucC gene product [Synechocystis sp. PCC 6803 substr. PCC-N]
E49_B386_A352	383751254	>gi|383751254|ref|YP_005426355.1| sucC gene product [Rickettsia slovaca str. D-CWPP]
E49_B386_A352	384045197	>gi|384045197|ref|YP_005493214.1| sucC gene product [Bacillus megaterium WSH-002]
E49_B386_A352	384121562	>gi|384121562|ref|YP_005504182.1| sucC gene product [Yersinia pestis D106004]
E49_B386_A352	384129935	>gi|384129935|ref|YP_005512548.1| unnamed protein product [Hydrogenobacter thermophilus TK-6]
E49_B386_A352	384181649	>gi|384181649|ref|YP_005567411.1| sucC gene product [Bacillus thuringiensis serovar finitimus YBT-020]
E49_B386_A352	384204818	>gi|384204818|ref|YP_005590557.1| sucC gene product [Bordetella pertussis CS]
E49_B386_A352	384409381	>gi|384409381|ref|YP_005598002.1| sucC gene product [Brucella melitensis M28]
E49_B386_A352	384420406	>gi|384420406|ref|YP_005629766.1| unnamed protein product [Xanthomonas oryzae pv. oryzicola BLS256]
E49_B386_A352	384435597	>gi|384435597|ref|YP_005650321.1| sucC gene product [Synechocystis sp. PCC 6803]
E49_B386_A352	384451862	>gi|384451862|ref|YP_005664460.1| sucC gene product [Chlamydophila psittaci 01DC11]
E49_B386_A352	385792519	>gi|385792519|ref|YP_005825495.1| hypothetical protein [Francisella cf. novicida Fx1]
E49_B386_A352	386029753	>gi|386029753|ref|YP_005950528.1| sucC3 gene product [Oligotropha carboxidovorans OM4]
E49_B386_A352	386065418	>gi|386065418|ref|YP_005980722.1| sucC gene product [Pseudomonas aeruginosa NCGM2.S1]
E49_B386_A352	386320963	>gi|386320963|ref|YP_006017125.1| succinyl-CoA synthetase subunit beta [Riemerella anatipestifer RA-GD]
E49_B386_A352	386725689	>gi|386725689|ref|YP_006192015.1| SucC protein [Paenibacillus mucilaginosus K02]
E49_B386_A352	386830780	>gi|386830780|ref|YP_006237434.1| unnamed protein product [Staphylococcus aureus subsp. aureus HO 5096 0412]
E49_B386_A352	386841992	>gi|386841992|ref|YP_006247050.1| unnamed protein product [Streptomyces hygroscopicus subsp. jinggangensis 5008]
E49_B386_A352	386866988	>gi|386866988|ref|YP_006279982.1| succinyl-CoA synthetase subunit beta [Bifidobacterium animalis subsp. animalis ATCC 25527]
E49_B386_A352	387122805	>gi|387122805|ref|YP_006288687.1| succinyl-CoA synthetase subunit beta [Acinetobacter baumannii MDR-TJ]
E49_B386_A352	387505771	>gi|387505771|ref|YP_006158027.1| succinyl-CoA synthetase subunit beta [Escherichia coli O55:H7 str. RM12579]
E49_B386_A352	387872012	>gi|387872012|ref|YP_005803389.1| succinyl-CoA synthetase beta chain [Erwinia pyrifoliae DSM 12163]
E49_B386_A352	387893050	>gi|387893050|ref|YP_006323347.1| succinate-CoA ligase, beta subunit [Pseudomonas fluorescens A506]
E49_B386_A352	51473622	>gi|51473622|ref|YP_067379.1| succinyl-CoA synthetase subunit beta [Rickettsia typhi str. Wilmington]
E49_B386_A352	52785588	>gi|52785588|ref|YP_091417.1| succinyl-CoA synthetase subunit beta [Bacillus licheniformis DSM 13 = ATCC 14580]
E49_B386_A352	53804668	>gi|53804668|ref|YP_113446.1| succinyl-CoA synthase subunit beta [Methylococcus capsulatus str. Bath]
E49_B386_A352	56552377	>gi|56552377|ref|YP_163216.1| succinyl-CoA synthetase subunit beta [Zymomonas mobilis subsp. mobilis ZM4]
E49_B386_A352	57238883	>gi|57238883|ref|YP_180019.1| succinyl-CoA synthetase subunit beta [Ehrlichia ruminantium str. Welgevonden]
E49_B386_A352	62290780	>gi|62290780|ref|YP_222573.1| sucC gene product [Brucella abortus bv. 1 str. 9-941]
E49_B386_A352	66767391	>gi|66767391|ref|YP_242153.1| succinyl-CoA synthetase subunit beta [Xanthomonas campestris pv. campestris str. 8004]
E49_B386_A352	71892111	>gi|71892111|ref|YP_277843.1| sucC gene product [Candidatus Blochmannia pennsylvanicus str. BPEN]
E49_B386_A352	82702208	>gi|82702208|ref|YP_411774.1| malate--CoA ligase subunit beta [Nitrosospira multiformis ATCC 25196]
E49_B386_A352	83592547	>gi|83592547|ref|YP_426299.1| succinyl-CoA synthetase subunit beta [Rhodospirillum rubrum ATCC 11170]
E49_B386_A352	86747406	>gi|86747406|ref|YP_483902.1| succinyl-CoA synthetase subunit beta [Rhodopseudomonas palustris HaA2]
E49_B386_A352	89256837	>gi|89256837|ref|YP_514199.1| succinyl-CoA synthetase subunit beta [Francisella tularensis subsp. holarctica LVS]
E49_B386_A352	108813043	>gi|108813043|ref|YP_648810.1| succinyl-CoA synthetase subunit beta [Yersinia pestis Nepal516]
E49_B386_A352	186475211	>gi|186475211|ref|YP_001856681.1| succinyl-CoA synthetase subunit beta [Burkholderia phymatum STM815]
E49_B386_A352	271499753	>gi|271499753|ref|YP_003332778.1| succinyl-CoA synthetase subunit beta [Dickeya dadantii Ech586]
E49_B386_A352	292487655	>gi|292487655|ref|YP_003530528.1| sucC gene product [Erwinia amylovora CFBP1430]
E49_B386_A352	320157039	>gi|320157039|ref|YP_004189418.1| succinyl-CoA ligase (ADP-forming) subunit beta [Vibrio vulnificus MO6-24/O]
E49_B386_A352	339505143	>gi|339505143|ref|YP_004692563.1| malate--CoA ligase subunit beta [Roseobacter litoralis Och 149]
E49_B386_A352	374985470	>gi|374985470|ref|YP_004960965.1| sucC gene product [Streptomyces bingchenggensis BCW-1]
E49_B386_A352	377819896	>gi|377819896|ref|YP_004976267.1| unnamed protein product [Burkholderia sp. YI23]
E49_B386_A352	379722911	>gi|379722911|ref|YP_005315042.1| unnamed protein product [Paenibacillus mucilaginosus 3016]
E49_B386_A352	379795612	>gi|379795612|ref|YP_005325610.1| Succinyl-CoA ligase [ADP-forming] subunit beta [Staphylococcus aureus subsp. aureus MSHR1132]
E49_B386_A352	383500507	>gi|383500507|ref|YP_005413867.1| sucC gene product [Rickettsia prowazekii str. RpGvF24]
E49_B386_A352	51595493	>gi|51595493|ref|YP_069684.1| succinyl-CoA synthetase subunit beta [Yersinia pseudotuberculosis IP 32953]
E49_B386_A352	116331787	>gi|116331787|ref|YP_801505.1| succinyl-CoA synthetase subunit beta [Leptospira borgpetersenii serovar Hardjo-bovis JB197]
E49_B386_A352	121636876	>gi|121636876|ref|YP_977099.1| succinyl-CoA synthetase subunit beta [Mycobacterium bovis BCG str. Pasteur 1173P2]
E49_B386_A352	146293363	>gi|146293363|ref|YP_001183787.1| sucC gene product [Shewanella putrefaciens CN-32]
E49_B386_A352	148822160	>gi|148822160|ref|YP_001286914.1| succinyl-CoA synthetase subunit beta [Mycobacterium tuberculosis F11]
E49_B386_A352	15596785	>gi|15596785|ref|NP_250279.1| sucC gene product [Pseudomonas aeruginosa PAO1]
E49_B386_A352	15836505	>gi|15836505|ref|NP_301029.1| sucC gene product [Chlamydophila pneumoniae J138]
E49_B386_A352	16764108	>gi|16764108|ref|NP_459723.1| succinyl-CoA synthetase subunit beta [Salmonella enterica subsp. enterica serovar Typhimurium str. LT2]
E49_B386_A352	17986422	>gi|17986422|ref|NP_539056.1| succinyl-CoA synthetase subunit beta [Brucella melitensis bv. 1 str. 16M]
E49_B386_A352	189499636	>gi|189499636|ref|YP_001959106.1| succinyl-CoA synthetase subunit beta [Chlorobium phaeobacteroides BS1]
E49_B386_A352	190575606	>gi|190575606|ref|YP_001973451.1| succinyl-CoA synthetase subunit beta [Stenotrophomonas maltophilia K279a]
E49_B386_A352	209545510	>gi|209545510|ref|YP_002277739.1| succinyl-CoA synthetase subunit beta [Gluconacetobacter diazotrophicus PAl 5]
E49_B386_A352	212212234	>gi|212212234|ref|YP_002303170.1| succinyl-CoA synthetase subunit beta [Coxiella burnetii CbuG_Q212]
E49_B386_A352	21224885	>gi|21224885|ref|NP_630664.1| succinyl-CoA synthetase subunit beta [Streptomyces coelicolor A3(2)]
E49_B386_A352	21232524	>gi|21232524|ref|NP_638441.1| succinyl-CoA synthetase subunit beta [Xanthomonas campestris pv. campestris str. ATCC 33913]
E49_B386_A352	213157646	>gi|213157646|ref|YP_002320444.1| succinyl-CoA synthetase subunit beta [Acinetobacter baumannii AB0057]
E49_B386_A352	218665538	>gi|218665538|ref|YP_002424921.1| succinyl-CoA synthase, beta subunit [Acidithiobacillus ferrooxidans ATCC 23270]
E49_B386_A352	229589340	>gi|229589340|ref|YP_002871459.1| succinyl-CoA synthetase subunit beta [Pseudomonas fluorescens SBW25]
E49_B386_A352	229607371	>gi|229607371|ref|YP_002878019.1| succinyl-CoA synthetase subunit beta [Vibrio cholerae MJ-1236]
E49_B386_A352	238893765	>gi|238893765|ref|YP_002918499.1| succinyl-CoA synthetase subunit beta [Klebsiella pneumoniae subsp. pneumoniae NTUH-K2044]
E49_B386_A352	240138205	>gi|240138205|ref|YP_002962677.1| succ gene product [Methylobacterium extorquens AM1]
E49_B386_A352	241662076	>gi|241662076|ref|YP_002980436.1| succinyl-CoA synthetase subunit beta [Ralstonia pickettii 12D]
E49_B386_A352	24213802	>gi|24213802|ref|NP_711283.1| succinyl-CoA synthetase subunit beta [Leptospira interrogans serovar Lai str. 56601]
E49_B386_A352	27375566	>gi|27375566|ref|NP_767095.1| sucC gene product [Bradyrhizobium japonicum USDA 110]
E49_B386_A352	290956175	>gi|290956175|ref|YP_003487357.1| succinyl-coa synthetase subunit beta [Streptomyces scabiei 87.22]
E49_B386_A352	294503122	>gi|294503122|ref|YP_003567184.1| succinyl-CoA synthetase subunit beta [Yersinia pestis Z176003]
E49_B386_A352	29828360	>gi|29828360|ref|NP_822994.1| succinyl-CoA synthetase subunit beta [Streptomyces avermitilis MA-4680]
E49_B386_A352	313207057	>gi|313207057|ref|YP_004046234.1| succinyl-CoA synthetase, beta subunit [Riemerella anatipestifer ATCC 11845 = DSM 15868]
E49_B386_A352	333984368	>gi|333984368|ref|YP_004513578.1| succinyl-CoA ligase subunit beta [Methylomonas methanica MC09]
E49_B386_A352	334317810	>gi|334317810|ref|YP_004550429.1| succinyl-CoA ligase subunit beta [Sinorhizobium meliloti AK83]
E49_B386_A352	338708589	>gi|338708589|ref|YP_004662790.1| succinyl-CoA synthetase subunit beta [Zymomonas mobilis subsp. pomaceae ATCC 29192]
E49_B386_A352	339493852	>gi|339493852|ref|YP_004714145.1| succinyl-CoA synthetase subunit beta [Pseudomonas stutzeri ATCC 17588 = LMG 11199]
E49_B386_A352	346726012	>gi|346726012|ref|YP_004852681.1| succinyl-CoA synthetase subunit beta [Xanthomonas axonopodis pv. citrumelo F1]
E49_B386_A352	347750512	>gi|347750512|ref|YP_004858077.1| succinyl-CoA synthetase subunit beta [Bacillus coagulans 36D1]
E49_B386_A352	376267732	>gi|376267732|ref|YP_005120444.1| Succinyl-CoA ligase (ADP-forming) beta chain [Bacillus cereus F837/76]
E49_B386_A352	376281571	>gi|376281571|ref|YP_005155577.1| sucC gene product [Brucella suis VBI22]
E49_B386_A352	383488692	>gi|383488692|ref|YP_005406370.1| sucC gene product [Rickettsia prowazekii str. Katsinyian]
E49_B386_A352	383843237	>gi|383843237|ref|YP_005423740.1| sucC gene product [Rickettsia typhi str. B9991CWPP]
E49_B386_A352	384192244	>gi|384192244|ref|YP_005577991.1| unnamed protein product [Bifidobacterium animalis subsp. lactis CNCM I-2494]
E49_B386_A352	384454794	>gi|384454794|ref|YP_005667389.1| sucC gene product [Chlamydophila psittaci 02DC15]
E49_B386_A352	386015095	>gi|386015095|ref|YP_005933374.1| sucC gene product [Pantoea ananatis AJ13355]
E49_B386_A352	386069958	>gi|386069958|ref|YP_005984854.1| sucC gene product [Propionibacterium acnes ATCC 11828]
E49_B386_A352	386083881	>gi|386083881|ref|YP_006000163.1| sucC gene product [Xylella fastidiosa subsp. fastidiosa GB514]
E49_B386_A352	386264383	>gi|386264383|ref|YP_005827876.1| sucC gene product [Haemophilus influenzae R2866]
E49_B386_A352	387898188	>gi|387898188|ref|YP_006328484.1| succinyl-CoA synthetase beta chain [Bacillus amyloliquefaciens Y2]
E49_B386_A352	46198478	>gi|46198478|ref|YP_004145.1| succinyl-CoA synthetase subunit beta [Thermus thermophilus HB27]
E49_B386_A352	53724721	>gi|53724721|ref|YP_102101.1| succinyl-CoA synthetase subunit beta [Burkholderia mallei ATCC 23344]
E49_B386_A352	60681831	>gi|60681831|ref|YP_211975.1| succinyl-CoA synthetase subunit beta [Bacteroides fragilis NCTC 9343]
E49_B386_A352	71082944	>gi|71082944|ref|YP_265663.1| sucC gene product [Candidatus Pelagibacter ubique HTCC1062]
E49_B386_A352	71736715	>gi|71736715|ref|YP_274207.1| sucC gene product [Pseudomonas syringae pv. phaseolicola 1448A]
E49_B386_A352	86158052	>gi|86158052|ref|YP_464837.1| succinyl-CoA synthetase subunit beta [Anaeromyxobacter dehalogenans 2CP-C]
E49_B386_A352	110681359	>gi|110681359|ref|YP_684366.1| sucC gene product [Roseobacter denitrificans OCh 114]
E49_B386_A352	114326716	>gi|114326716|ref|YP_743873.1| sucC gene product [Granulibacter bethesdensis CGDNIH1]
E49_B386_A352	118466486	>gi|118466486|ref|YP_880328.1| succinyl-CoA synthetase subunit beta [Mycobacterium avium 104]
E49_B386_A352	121612371	>gi|121612371|ref|YP_001000233.1| succinyl-CoA synthase, beta subunit [Campylobacter jejuni subsp. jejuni 81-176]
E49_B386_A352	123443156	>gi|123443156|ref|YP_001007130.1| succinyl-CoA synthetase subunit beta [Yersinia enterocolitica subsp. enterocolitica 8081]
E49_B386_A352	126448502	>gi|126448502|ref|YP_001079596.1| succinyl-CoA synthetase subunit beta [Burkholderia mallei NCTC 10247]
E49_B386_A352	13471373	>gi|13471373|ref|NP_102939.1| sucC gene product [Mesorhizobium loti MAFF303099]
E49_B386_A352	15602145	>gi|15602145|ref|NP_245217.1| succinyl-CoA synthetase subunit beta [Pasteurella multocida subsp. multocida str. Pm70]
E49_B386_A352	157803807	>gi|157803807|ref|YP_001492356.1| succinyl-CoA synthetase subunit beta [Rickettsia canadensis str. McKiel]
E49_B386_A352	157964516	>gi|157964516|ref|YP_001499340.1| succinyl-CoA synthetase subunit beta [Rickettsia massiliae MTU5]
E49_B386_A352	15840375	>gi|15840375|ref|NP_335412.1| succinyl-CoA synthetase subunit beta [Mycobacterium tuberculosis CDC1551]
E49_B386_A352	163843949	>gi|163843949|ref|YP_001628353.1| succinyl-CoA synthetase subunit beta [Brucella suis ATCC 23445]
E49_B386_A352	166155040	>gi|166155040|ref|YP_001653295.1| sucC gene product [Chlamydia trachomatis L2b/UCH-1/proctitis]
E49_B386_A352	170744591	>gi|170744591|ref|YP_001773246.1| unnamed protein product [Methylobacterium sp. 4-46]
E49_B386_A352	170750065	>gi|170750065|ref|YP_001756325.1| malate--CoA ligase subunit beta [Methylobacterium radiotolerans JCM 2831]
E49_B386_A352	187932029	>gi|187932029|ref|YP_001892014.1| succinyl-CoA synthetase subunit beta [Francisella tularensis subsp. mediasiatica FSC147]
E49_B386_A352	188581004	>gi|188581004|ref|YP_001924449.1| malate--CoA ligase subunit beta [Methylobacterium populi BJ001]
E49_B386_A352	194366936	>gi|194366936|ref|YP_002029546.1| succinyl-CoA synthetase subunit beta [Stenotrophomonas maltophilia R551-3]
E49_B386_A352	197116660	>gi|197116660|ref|YP_002137087.1| succinyl-CoA synthetase subunit beta [Geobacter bemidjiensis Bem]
E49_B386_A352	218530094	>gi|218530094|ref|YP_002420910.1| malate--CoA ligase subunit beta [Methylobacterium chloromethanicum CM4]
E49_B386_A352	218898989	>gi|218898989|ref|YP_002447400.1| sucC gene product [Bacillus cereus G9842]
E49_B386_A352	219668103	>gi|219668103|ref|YP_002458538.1| succinate--CoA ligase [Desulfitobacterium hafniense DCB-2]
E49_B386_A352	222474890	>gi|222474890|ref|YP_002563305.1| succinyl-CoA synthetase subunit beta [Anaplasma marginale str. Florida]
E49_B386_A352	253698899	>gi|253698899|ref|YP_003020088.1| succinyl-CoA synthetase subunit beta [Geobacter sp. M21]
E49_B386_A352	254560925	>gi|254560925|ref|YP_003068020.1| malate thiokinase, large subunit [Methylobacterium extorquens DM4]
E49_B386_A352	293977808	>gi|293977808|ref|YP_003543238.1| succinyl-CoA synthetase subunit beta [Candidatus Sulcia muelleri DMIN]
E49_B386_A352	300024657	>gi|300024657|ref|YP_003757268.1| succinyl-CoA synthetase subunit beta [Hyphomicrobium denitrificans ATCC 51888]
E49_B386_A352	30263839	>gi|30263839|ref|NP_846216.1| sucC gene product [Bacillus anthracis str. Ames]
E49_B386_A352	319776562	>gi|319776562|ref|YP_004139050.1| succinyl-CoA synthetase subunit beta [Haemophilus influenzae F3047]
E49_B386_A352	322417830	>gi|322417830|ref|YP_004197053.1| succinyl-CoA synthetase subunit beta [Geobacter sp. M18]
E49_B386_A352	33519793	>gi|33519793|ref|NP_878625.1| succinyl-CoA synthetase beta chain [Candidatus Blochmannia floridanus]
E49_B386_A352	337268271	>gi|337268271|ref|YP_004612326.1| succinyl-CoA synthetase subunit beta [Mesorhizobium opportunistum WSM2075]
E49_B386_A352	338741205	>gi|338741205|ref|YP_004678167.1| mtkA gene product [Hyphomicrobium sp. MC1]
E49_B386_A352	357401278	>gi|357401278|ref|YP_004913203.1| sucC gene product [Streptomyces cattleya NRRL 8057 = DSM 46488]
E49_B386_A352	365974587	>gi|365974587|ref|YP_004956146.1| sucC gene product [Propionibacterium acnes TypeIA2 P.acn33]
E49_B386_A352	383487845	>gi|383487845|ref|YP_005405524.1| sucC gene product [Rickettsia prowazekii str. Chernikova]
E49_B386_A352	384144377	>gi|384144377|ref|YP_005527087.1| unnamed protein product [Acinetobacter baumannii MDR-ZJ06]
E49_B386_A352	384265192	>gi|384265192|ref|YP_005420899.1| sucC gene product [Bacillus amyloliquefaciens subsp. plantarum YAU B9601-Y2]
E49_B386_A352	384413750	>gi|384413750|ref|YP_005623112.1| sucC gene product [Yersinia pestis biovar Medievalis str. Harbin 35]
E49_B386_A352	384449853	>gi|384449853|ref|YP_005662455.1| unnamed protein product [Chlamydophila pneumoniae LPCoLN]
E49_B386_A352	384542172	>gi|384542172|ref|YP_005726234.1| sucC gene product [Shigella flexneri 2002017]
E49_B386_A352	385339947	>gi|385339947|ref|YP_005893819.1| succinate-CoA ligase, beta subunit [Neisseria meningitidis G2136]
E49_B386_A352	386040563	>gi|386040563|ref|YP_005959517.1| sucC gene product [Paenibacillus polymyxa M1]
E49_B386_A352	386324324	>gi|386324324|ref|YP_006020441.1| succinyl-CoA ligase subunit beta [Shewanella baltica BA175]
E49_B386_A352	387150388	>gi|387150388|ref|YP_005741952.1| Succinyl-CoA ligase [ADP-forming] beta chain [Staphylococcus aureus 04-02981]
E49_B386_A352	42521007	>gi|42521007|ref|NP_966922.1| succinyl-CoA synthetase subunit beta [Wolbachia endosymbiont of Drosophila melanogaster]
E49_B386_A352	53718418	>gi|53718418|ref|YP_107404.1| succinyl-CoA synthetase subunit beta [Burkholderia pseudomallei K96243]
E49_B386_A352	56696452	>gi|56696452|ref|YP_166809.1| sucC gene product [Ruegeria pomeroyi DSS-3]
E49_B386_A352	57866713	>gi|57866713|ref|YP_188395.1| succinyl-CoA synthetase subunit beta [Staphylococcus epidermidis RP62A]
E49_B386_A352	78221949	>gi|78221949|ref|YP_383696.1| sucC gene product [Geobacter metallireducens GS-15]
E49_B386_A352	115315224	>gi|115315224|ref|YP_763947.1| succinyl-CoA synthetase subunit beta [Francisella tularensis subsp. holarctica OSU18]
E49_B386_A352	116690669	>gi|116690669|ref|YP_836292.1| succinyl-CoA synthetase subunit beta [Burkholderia cenocepacia HI2424]
E49_B386_A352	126463387	>gi|126463387|ref|YP_001044501.1| sucC gene product [Rhodobacter sphaeroides ATCC 17029]
E49_B386_A352	148266009	>gi|148266009|ref|YP_001232715.1| succinyl-CoA synthetase subunit beta [Geobacter uraniireducens Rf4]
E49_B386_A352	153952227	>gi|153952227|ref|YP_001398439.1| succinyl-CoA synthetase subunit beta [Campylobacter jejuni subsp. doylei 269.97]
E49_B386_A352	159045032	>gi|159045032|ref|YP_001533826.1| malate--CoA ligase subunit beta [Dinoroseobacter shibae DFL 12]
E49_B386_A352	16124592	>gi|16124592|ref|NP_419156.1| succinyl-CoA synthetase subunit beta [Caulobacter crescentus CB15]
E49_B386_A352	162421006	>gi|162421006|ref|YP_001605912.1| succinyl-CoA synthetase subunit beta [Yersinia pestis Angola]
E49_B386_A352	172061611	>gi|172061611|ref|YP_001809263.1| succinyl-CoA synthetase subunit beta [Burkholderia ambifaria MC40-6]
E49_B386_A352	190149798	>gi|190149798|ref|YP_001968323.1| succinyl-CoA synthetase subunit beta [Actinobacillus pleuropneumoniae serovar 7 str. AP76]
E49_B386_A352	190893738	>gi|190893738|ref|YP_001980280.1| succinyl-CoA synthetase subunit beta [Rhizobium etli CIAT 652]
E49_B386_A352	198242608	>gi|198242608|ref|YP_002214706.1| succinyl-CoA synthetase subunit beta [Salmonella enterica subsp. enterica serovar Dublin str. CT_02021853]
E49_B386_A352	209551256	>gi|209551256|ref|YP_002283173.1| sucC gene product [Rhizobium leguminosarum bv. trifolii WSM2304]
E49_B386_A352	209885674	>gi|209885674|ref|YP_002289531.1| succinyl-CoA synthetase subunit beta [Oligotropha carboxidovorans OM5]
E49_B386_A352	212218994	>gi|212218994|ref|YP_002305781.1| succinyl-CoA synthetase subunit beta [Coxiella burnetii CbuK_Q154]
E49_B386_A352	217973015	>gi|217973015|ref|YP_002357766.1| sucC gene product [Shewanella baltica OS223]
E49_B386_A352	218234588	>gi|218234588|ref|YP_002368637.1| sucC gene product [Bacillus cereus B4264]
E49_B386_A352	222053863	>gi|222053863|ref|YP_002536225.1| succinyl-CoA synthetase subunit beta [Geobacter sp. FRC-32]
E49_B386_A352	224989347	>gi|224989347|ref|YP_002644034.1| succinyl-CoA synthetase subunit beta [Mycobacterium bovis BCG str. Tokyo 172]
E49_B386_A352	289550964	>gi|289550964|ref|YP_003471868.1| succinyl-CoA ligase [ADP-forming] subunit beta [Staphylococcus lugdunensis HKU09-01]
E49_B386_A352	296106126	>gi|296106126|ref|YP_003617826.1| succinyl-CoA synthetase subunit beta [Legionella pneumophila 2300/99 Alcoy]
E49_B386_A352	319795823	>gi|319795823|ref|YP_004157463.1| succinyL-CoA synthetase subunit beta [Variovorax paradoxus EPS]
E49_B386_A352	321315375	>gi|321315375|ref|YP_004207662.1| sucC gene product [Bacillus subtilis BSn5]
E49_B386_A352	375297259	>gi|375297259|ref|YP_005101526.1| unnamed protein product [Mycobacterium tuberculosis KZN 4207]
E49_B386_A352	378721288	>gi|378721288|ref|YP_005286175.1| sucC gene product [Rickettsia rickettsii str. Colombia]
E49_B386_A352	383489531	>gi|383489531|ref|YP_005407208.1| sucC gene product [Rickettsia prowazekii str. Dachau]
E49_B386_A352	384132966	>gi|384132966|ref|YP_005515578.1| sucC [Acinetobacter baumannii 1656-2]
E49_B386_A352	384187896	>gi|384187896|ref|YP_005573792.1| sucC gene product [Bacillus thuringiensis serovar chinensis CT-43]
E49_B386_A352	384445919	>gi|384445919|ref|YP_005604638.1| unnamed protein product [Brucella melitensis NI]
E49_B386_A352	385324307	>gi|385324307|ref|YP_005878746.1| sucC gene product [Neisseria meningitidis 8013]
E49_B386_A352	386080173	>gi|386080173|ref|YP_005993698.1| unnamed protein product [Pantoea ananatis PA13]
E49_B386_A352	386334483	>gi|386334483|ref|YP_006030654.1| sucC gene product [Ralstonia solanacearum Po82]
E49_B386_A352	386862808	>gi|386862808|ref|YP_006275757.1| succinyl-CoA synthetase subunit beta [Burkholderia pseudomallei 1026b]
E49_B386_A352	49486084	>gi|49486084|ref|YP_043305.1| sucC gene product [Staphylococcus aureus subsp. aureus MSSA476]
E49_B386_A352	58581216	>gi|58581216|ref|YP_200232.1| succinyl-CoA synthetase subunit beta [Xanthomonas oryzae pv. oryzae KACC 10331]
E49_B386_A352	78223276	>gi|78223276|ref|YP_385023.1| succinyl-CoA synthetase subunit beta [Geobacter metallireducens GS-15]
E49_B386_A352	108806590	>gi|108806590|ref|YP_650506.1| succinyl-CoA synthetase subunit beta [Yersinia pestis Antiqua]
E49_B386_A352	253699670	>gi|253699670|ref|YP_003020859.1| succinyl-CoA synthetase subunit beta [Geobacter sp. M21]
E49_B386_A352	376272353	>gi|376272353|ref|YP_005150931.1| unnamed protein product [Brucella abortus A13334]
E49_B386_A352	386033874	>gi|386033874|ref|YP_005953787.1| sucC gene product [Klebsiella pneumoniae KCTC 2242]
E49_B386_A352	153947821	>gi|153947821|ref|YP_001401842.1| succinyl-CoA synthetase subunit beta [Yersinia pseudotuberculosis IP 31758]
E49_B386_A352	156503005	>gi|156503005|ref|YP_001429070.1| succinyl-CoA synthetase subunit beta [Francisella tularensis subsp. holarctica FTNF002-00]
E49_B386_A352	170734013	>gi|170734013|ref|YP_001765960.1| succinyl-CoA synthetase subunit beta [Burkholderia cenocepacia MC0-3]
E49_B386_A352	197119591	>gi|197119591|ref|YP_002140018.1| succinyl-CoA synthetase subunit beta [Geobacter bemidjiensis Bem]
E49_B386_A352	197249811	>gi|197249811|ref|YP_002145696.1| succinyl-CoA synthetase subunit beta [Salmonella enterica subsp. enterica serovar Agona str. SL483]
E49_B386_A352	218768042	>gi|218768042|ref|YP_002342554.1| succinyl-CoA synthetase subunit beta [Neisseria meningitidis Z2491]
E49_B386_A352	218928283	>gi|218928283|ref|YP_002346158.1| succinyl-CoA synthetase subunit beta [Yersinia pestis CO92]
E49_B386_A352	227118532	>gi|227118532|ref|YP_002820428.1| sucC gene product [Vibrio cholerae O395]
E49_B386_A352	237805174	>gi|237805174|ref|YP_002889328.1| succinyl-CoA synthetase subunit beta [Chlamydia trachomatis B/TZ1A828/OT]
E49_B386_A352	295706297	>gi|295706297|ref|YP_003599372.1| succinate-CoA ligase subunit beta [Bacillus megaterium DSM 319]
E49_B386_A352	344208601	>gi|344208601|ref|YP_004793742.1| succinyl-CoA ligase (ADP-forming) subunit beta [Stenotrophomonas maltophilia JV3]
E49_B386_A352	383499671	>gi|383499671|ref|YP_005413032.1| sucC gene product [Rickettsia prowazekii str. BuV67-CWPP]
E49_B386_A352	384145953	>gi|384145953|ref|YP_005528769.1| sucC gene product [Amycolatopsis mediterranei S699]
E49_B386_A352	384175350	>gi|384175350|ref|YP_005556735.1| unnamed protein product [Bacillus subtilis subsp. subtilis str. RO-NN-1]
E49_B386_A352	384199203	>gi|384199203|ref|YP_005584946.1| unnamed protein product [Bifidobacterium longum subsp. infantis ATCC 15697 = JCM 1222]
E49_B386_A352	384547489	>gi|384547489|ref|YP_005736742.1| succinyl-CoA synthetase beta chain [Staphylococcus aureus subsp. aureus ED133]
E49_B386_A352	386309301	>gi|386309301|ref|YP_006005357.1| succinyl-CoA ligase [ADP-forming] beta chain [Yersinia enterocolitica subsp. palearctica Y11]
E49_B386_A352	386737658	>gi|386737658|ref|YP_006210839.1| succinyl-CoA synthetase subunit beta [Bacillus anthracis str. H9401]
E49_B386_A352	49478405	>gi|49478405|ref|YP_037897.1| sucC gene product [Bacillus thuringiensis serovar konkukian str. 97-27]
E49_B386_A352	58616871	>gi|58616871|ref|YP_196070.1| succinyl-CoA synthetase subunit beta [Ehrlichia ruminantium str. Gardel]
E49_B386_A352	78048905	>gi|78048905|ref|YP_365080.1| succinyl-CoA synthetase subunit beta [Xanthomonas campestris pv. vesicatoria str. 85-10]
E49_B386_A352	91975016	>gi|91975016|ref|YP_567675.1| succinyl-CoA synthetase subunit beta [Rhodopseudomonas palustris BisB5]
E49_B386_A352	126451915	>gi|126451915|ref|YP_001065098.1| succinyl-CoA synthetase subunit beta [Burkholderia pseudomallei 1106a]
E49_B386_A352	146282241	>gi|146282241|ref|YP_001172394.1| succinyl-CoA synthetase subunit beta [Pseudomonas stutzeri A1501]
E49_B386_A352	148266359	>gi|148266359|ref|YP_001233065.1| succinyl-CoA synthetase subunit beta [Geobacter uraniireducens Rf4]
E49_B386_A352	148660730	>gi|148660730|ref|YP_001282253.1| succinyl-CoA synthetase subunit beta [Mycobacterium tuberculosis H37Ra]
E49_B386_A352	161833698	>gi|161833698|ref|YP_001597894.1| succinyl-CoA synthetase subunit beta [Candidatus Sulcia muelleri GWSS]
E49_B386_A352	16752058	>gi|16752058|ref|NP_445424.1| succinyl-CoA synthetase subunit beta [Chlamydophila pneumoniae AR39]
E49_B386_A352	197334694	>gi|197334694|ref|YP_002155587.1| succinyl-CoA synthetase subunit beta [Vibrio fischeri MJ11]
E49_B386_A352	215482497	>gi|215482497|ref|YP_002324683.1| succinyl-CoA synthetase beta chain(SCS-beta) [Acinetobacter baumannii AB307-0294]
E49_B386_A352	239818150	>gi|239818150|ref|YP_002947060.1| succinyl-CoA synthetase subunit beta [Variovorax paradoxus S110]
E49_B386_A352	27363638	>gi|27363638|ref|NP_759166.1| succinyl-CoA synthetase subunit beta [Vibrio vulnificus CMCP6]
E49_B386_A352	296504331	>gi|296504331|ref|YP_003666031.1| succinyl-CoA synthetase subunit beta [Bacillus thuringiensis BMB171]
E49_B386_A352	300705083	>gi|300705083|ref|YP_003746686.1| succinate-CoA ligase (ADP-forming) subunit beta [Ralstonia solanacearum CFBP2957]
E49_B386_A352	308173571	>gi|308173571|ref|YP_003920276.1| succinyl-CoA synthetase subunit beta [Bacillus amyloliquefaciens DSM 7]
E49_B386_A352	379019060	>gi|379019060|ref|YP_005295294.1| sucC gene product [Rickettsia rickettsii str. Hlp#2]
E49_B386_A352	379699949	>gi|379699949|ref|YP_005241677.1| sucC gene product [Salmonella enterica subsp. enterica serovar Typhimurium str. ST4/74]
E49_B386_A352	383757089	>gi|383757089|ref|YP_005436074.1| sucC gene product [Rubrivivax gelatinosus IL144]
E49_B386_A352	385855089	>gi|385855089|ref|YP_005901602.1| succinate-CoA ligase, beta subunit [Neisseria meningitidis M01-240355]
E49_B386_A352	386073365	>gi|386073365|ref|YP_005987682.1| sucC gene product [Leptospira interrogans serovar Lai str. IPAV]
E49_B386_A352	390936847	>gi|390936847|ref|YP_006394406.1| succinyl-CoA synthetase beta chain [Bifidobacterium bifidum BGN4]
E49_B386_A352	54293529	>gi|54293529|ref|YP_125944.1| succinyl-CoA synthetase subunit beta [Legionella pneumophila str. Lens]
E49_B386_A352	57238267	>gi|57238267|ref|YP_178652.1| succinyl-CoA synthetase subunit beta [Campylobacter jejuni RM1221]
E49_B386_A352	77464547	>gi|77464547|ref|YP_354051.1| sucC gene product [Rhodobacter sphaeroides 2.4.1]
E49_B386_A352	126174726	>gi|126174726|ref|YP_001050875.1| sucC gene product [Shewanella baltica OS155]
E49_B386_A352	154706461	>gi|154706461|ref|YP_001424006.1| succinyl-CoA synthetase subunit beta [Coxiella burnetii Dugway 5J108-111]
E49_B386_A352	15642085	>gi|15642085|ref|NP_231717.1| succinyl-CoA synthetase subunit beta [Vibrio cholerae O1 biovar El Tor str. N16961]
E49_B386_A352	194445717	>gi|194445717|ref|YP_002039975.1| sucC gene product [Salmonella enterica subsp. enterica serovar Newport str. SL254]
E49_B386_A352	28199797	>gi|28199797|ref|NP_780111.1| sucC gene product [Xylella fastidiosa Temecula1]
E49_B386_A352	378770710	>gi|378770710|ref|YP_005170443.1| sucC gene product [Mycobacterium bovis BCG str. Mexico]
E49_B386_A352	378776483	>gi|378776483|ref|YP_005184915.1| succinyl CoA synthetase beta chain [Legionella pneumophila subsp. pneumophila ATCC 43290]
E49_B386_A352	379016451	>gi|379016451|ref|YP_005292686.1| sucC gene product [Rickettsia rickettsii str. Brazil]
E49_B386_A352	384212276	>gi|384212276|ref|YP_005601360.1| succinyl-CoA synthetase subunit beta [Brucella melitensis M5-90]
E49_B386_A352	384412537	>gi|384412537|ref|YP_005621902.1| unnamed protein product [Zymomonas mobilis subsp. mobilis ATCC 10988]
E49_B386_A352	384450868	>gi|384450868|ref|YP_005663468.1| succinyl-CoA synthase subunit beta [Chlamydophila psittaci 6BC]
E49_B386_A352	384861839	>gi|384861839|ref|YP_005744559.1| sucC gene product [Staphylococcus aureus subsp. aureus str. JKD6008]
E49_B386_A352	386003957	>gi|386003957|ref|YP_005922236.1| sucC gene product [Mycobacterium tuberculosis RGTB423]
E49_B386_A352	42782928	>gi|42782928|ref|NP_980175.1| sucC gene product [Bacillus cereus ATCC 10987]
E49_B386_A352	56707643	>gi|56707643|ref|YP_169539.1| sucC gene product [Francisella tularensis subsp. tularensis SCHU S4]
E49_B386_A352	77457844	>gi|77457844|ref|YP_347349.1| succinyl-CoA synthetase subunit beta [Pseudomonas fluorescens Pf0-1]
E49_B386_A352	84623133	>gi|84623133|ref|YP_450505.1| succinyl-CoA synthetase subunit beta [Xanthomonas oryzae pv. oryzae MAFF 311018]
E49_B386_A352	110640936	>gi|110640936|ref|YP_668664.1| succinyl-CoA synthetase subunit beta [Escherichia coli 536]
E49_B386_A352	110670114	>gi|110670114|ref|YP_666671.1| succinyl-CoA synthetase subunit beta [Francisella tularensis subsp. tularensis FSC198]
E49_B386_A352	384164157	>gi|384164157|ref|YP_005545536.1| sucC gene product [Bacillus amyloliquefaciens LL3]
E49_B386_A352	110678492	>gi|110678492|ref|YP_681499.1| sucC gene product [Roseobacter denitrificans OCh 114]
E49_B386_A352	312132693	>gi|312132693|ref|YP_004000032.1| succ [Bifidobacterium longum subsp. longum BBMN68]
E49_B386_A352	384452836	>gi|384452836|ref|YP_005665433.1| sucC gene product [Chlamydophila psittaci 08DC60]
E49_B386_A352	116254170	>gi|116254170|ref|YP_770008.1| sucC gene product [Rhizobium leguminosarum bv. viciae 3841]
E49_B386_A352	165933188	>gi|165933188|ref|YP_001649977.1| succinyl-CoA synthetase subunit beta [Rickettsia rickettsii str. Iowa]
E49_B386_A352	221640458	>gi|221640458|ref|YP_002526720.1| succinyl-CoA synthetase subunit beta [Rhodobacter sphaeroides KD131]
E49_B386_A352	254560765	>gi|254560765|ref|YP_003067860.1| succinyl-CoA synthetase subunit beta [Methylobacterium extorquens DM4]
E49_B386_A352	296103343	>gi|296103343|ref|YP_003613489.1| succinyl-CoA synthetase subunit beta [Enterobacter cloacae subsp. cloacae ATCC 13047]
E49_B386_A352	384125623	>gi|384125623|ref|YP_005508237.1| sucC gene product [Yersinia pestis D182038]
E49_B386_A352	385857104	>gi|385857104|ref|YP_005903616.1| sucC gene product [Neisseria meningitidis NZ-05/33]
E49_B386_A352	386341484	>gi|386341484|ref|YP_006037850.1| succinyl-CoA ligase subunit beta [Shewanella baltica OS117]
E49_B386_A352	49483408	>gi|49483408|ref|YP_040632.1| sucC gene product [Staphylococcus aureus subsp. aureus MRSA252]
E49_B386_A352	59801309	>gi|59801309|ref|YP_208021.1| succinyl-CoA synthetase subunit beta [Neisseria gonorrhoeae FA 1090]
E49_B386_A352	383306837	>gi|383306837|ref|YP_005359648.1| sucC gene product [Mycobacterium tuberculosis RGTB327]
E49_B386_A352	387822392	>gi|387822392|ref|YP_006302341.1| succinyl-CoA ligase subunit beta [Bifidobacterium animalis subsp. lactis Bi-07]
E49_B386_A352	110804645	>gi|110804645|ref|YP_688165.1| succinyl-CoA synthetase subunit beta [Shigella flexneri 5 str. 8401]
E49_B386_A352	15604298	>gi|15604298|ref|NP_220814.1| succinyl-CoA synthetase subunit beta [Rickettsia prowazekii str. Madrid E]
E49_B386_A352	184159272	>gi|184159272|ref|YP_001847611.1| succinyl-CoA synthetase subunit beta [Acinetobacter baumannii ACICU]
E49_B386_A352	339488482	>gi|339488482|ref|YP_004703010.1| unnamed protein product [Pseudomonas putida S16]
E49_B386_A352	339625579	>gi|339625579|ref|YP_004717058.1| succinyl-CoA ligase [ADP-forming] subunit beta [Chlamydia trachomatis L2c]
E49_B386_A352	350265921	>gi|350265921|ref|YP_004877228.1| succinyl-CoA synthetase subunit beta [Bacillus subtilis subsp. spizizenii TU-B-10]
E49_B386_A352	378708938	>gi|378708938|ref|YP_005273832.1| succinyl-CoA synthetase subunit beta [Shewanella baltica OS678]
E49_B386_A352	378952140	>gi|378952140|ref|YP_005209628.1| sucC gene product [Pseudomonas fluorescens F113]
E49_B386_A352	386059522	>gi|386059522|ref|YP_005976044.1| sucC gene product [Pseudomonas aeruginosa M18]
E49_B386_A352	76811595	>gi|76811595|ref|YP_332388.1| succinyl-CoA synthetase subunit beta [Burkholderia pseudomallei 1710b]
E49_B386_A352	170731173	>gi|170731173|ref|YP_001776606.1| succinyl-CoA synthetase subunit beta [Xylella fastidiosa M12]
E49_B386_A352	192288619	>gi|192288619|ref|YP_001989224.1| succinyl-CoA synthetase subunit beta [Rhodopseudomonas palustris TIE-1]
E49_B386_A352	213692043	>gi|213692043|ref|YP_002322629.1| succinate--CoA ligase [Bifidobacterium longum subsp. infantis ATCC 15697 = JCM 1222]
E49_B386_A352	261868411	>gi|261868411|ref|YP_003256333.1| succinyl-CoA synthetase subunit beta [Aggregatibacter actinomycetemcomitans D11S-1]
E49_B386_A352	383495525	>gi|383495525|ref|YP_005396214.1| sucC gene product [Salmonella enterica subsp. enterica serovar Typhimurium str. 798]
E49_B386_A352	384425064	>gi|384425064|ref|YP_005634422.1| succinyl-CoA ligase subunit beta [Vibrio cholerae LMA3984-4]
E49_B386_A352	385244027	>gi|385244027|ref|YP_005811873.1| sucC gene product [Chlamydia trachomatis D-EC]
E49_B386_A352	386612894	>gi|386612894|ref|YP_006132560.1| sucC gene product [Escherichia coli UMNK88]
E49_B386_A352	47529264	>gi|47529264|ref|YP_020613.1| sucC gene product [Bacillus anthracis str. 'Ames Ancestor']
E49_B386_A352	240138379	>gi|240138379|ref|YP_002962851.1| mtkA gene product [Methylobacterium extorquens AM1]
E49_B386_A352	384135050	>gi|384135050|ref|YP_005517764.1| sucC gene product [Alicyclobacillus acidocaldarius subsp. acidocaldarius Tc-4-1]
E49_B386_A352	384530934	>gi|384530934|ref|YP_005715022.1| succinyl-CoA ligase subunit beta [Sinorhizobium meliloti BL225C]
E49_B386_A352	385342048	>gi|385342048|ref|YP_005895919.1| succinate-CoA ligase, beta subunit [Neisseria meningitidis M01-240149]
E49_B386_A352	62391404	>gi|62391404|ref|YP_226806.1| succinyl-CoA synthetase subunit beta [Corynebacterium glutamicum ATCC 13032]
E49_B386_A352	384193846	>gi|384193846|ref|YP_005579592.1| unnamed protein product [Bifidobacterium animalis subsp. lactis BLC1]
E49_B386_A352	45440875	>gi|45440875|ref|NP_992414.1| succinyl-CoA synthetase subunit beta [Yersinia pestis biovar Microtus str. 91001]
E49_B386_A352	218892455	>gi|218892455|ref|YP_002441322.1| sucC gene product [Pseudomonas aeruginosa LESB58]
E49_B386_A352	242238592	>gi|242238592|ref|YP_002986773.1| succinyl-CoA synthetase subunit beta [Dickeya dadantii Ech703]
E49_B386_A352	384159408	>gi|384159408|ref|YP_005541481.1| sucC gene product [Bacillus amyloliquefaciens TA208]
E49_B386_A352	387504126	>gi|387504126|ref|YP_005945355.1| sucC gene product [Propionibacterium acnes 6609]
E49_B386_A352	224582553	>gi|224582553|ref|YP_002636351.1| succinyl-CoA synthetase subunit beta [Salmonella enterica subsp. enterica serovar Paratyphi C strain RKS4594]
E49_B386_A352	23465310	>gi|23465310|ref|NP_695913.1| succinyl-CoA synthetase beta chain [Bifidobacterium longum NCC2705]
E49_B386_A352	26990878	>gi|26990878|ref|NP_746303.1| sucC gene product [Pseudomonas putida KT2440]
E49_B386_A352	315122387	>gi|315122387|ref|YP_004062876.1| succinyl-CoA synthetase subunit beta [Candidatus Liberibacter solanacearum CLso-ZC1]
E49_B386_A352	385238713	>gi|385238713|ref|YP_005800052.1| sucC gene product [Acinetobacter baumannii TCDC-AB0715]
E49_B386_A352	385270563	>gi|385270563|ref|YP_005813723.1| unnamed protein product [Chlamydia trachomatis A2497]
E49_B386_A352	385997731	>gi|385997731|ref|YP_005916029.1| sucC gene product [Mycobacterium tuberculosis CTRI-2]
E49_B386_A352	386834608	>gi|386834608|ref|YP_006239925.1| unnamed protein product [Pasteurella multocida subsp. multocida str. 3480]
E49_B386_A352	88194953	>gi|88194953|ref|YP_499753.1| succinyl-CoA synthetase subunit beta [Staphylococcus aureus subsp. aureus NCTC 8325]
E49_B386_A352	295131280	>gi|295131280|ref|YP_003581943.1| succinate-CoA ligase [ADP-forming], beta subunit [Propionibacterium acnes SK137]
E49_B386_A352	376282833	>gi|376282833|ref|YP_005156659.1| sucC gene product [Chlamydia trachomatis A2497]
E49_B386_A352	384869779	>gi|384869779|ref|YP_005752493.1| succinyl-CoA ligase subunit beta [Staphylococcus aureus subsp. aureus T0131]
E49_B386_A352	241190852	>gi|241190852|ref|YP_002968246.1| Succinyl-CoA synthetase subunit beta [Bifidobacterium animalis subsp. lactis Bl-04]
E49_B386_A352	301055326	>gi|301055326|ref|YP_003793537.1| sucC gene product [Bacillus cereus biovar anthracis str. CI]
E49_B386_A352	378988128	>gi|378988128|ref|YP_005251292.1| sucC gene product [Salmonella enterica subsp. enterica serovar Typhimurium str. UK-1]
E49_B386_A352	52840778	>gi|52840778|ref|YP_094577.1| sucC gene product [Legionella pneumophila subsp. pneumophila str. Philadelphia 1]
E49_B386_A352	163851226	>gi|163851226|ref|YP_001639269.1| malate--CoA ligase subunit beta [Methylobacterium extorquens PA1]
E49_B386_A352	227823162	>gi|227823162|ref|YP_002827134.1| malate--CoA ligase subunit beta [Sinorhizobium fredii NGR234]
E49_B386_A352	385990402	>gi|385990402|ref|YP_005908700.1| unnamed protein product [Mycobacterium tuberculosis CCDC5180]
E49_B386_A352	152969298	>gi|152969298|ref|YP_001334407.1| sucC gene product [Klebsiella pneumoniae subsp. pneumoniae MGH 78578]
E49_B386_A352	227823644	>gi|227823644|ref|YP_002827617.1| succinyl-CoA synthetase subunit beta [Sinorhizobium fredii NGR234]
E49_B386_A352	378722639	>gi|378722639|ref|YP_005287525.1| sucC gene product [Rickettsia rickettsii str. Arizona]
E49_B386_A352	148828346	>gi|148828346|ref|YP_001293099.1| succinyl-CoA synthetase subunit beta [Haemophilus influenzae PittGG]
E49_B386_A352	225865817	>gi|225865817|ref|YP_002751195.1| succinate-CoA ligase (ADP-forming), beta subunit [Bacillus cereus 03BB102]
E49_B386_A352	379017783	>gi|379017783|ref|YP_005294018.1| sucC gene product [Rickettsia rickettsii str. Hino]
E49_B386_A352	384140818	>gi|384140818|ref|YP_005523520.1| sucC gene product [Yersinia pestis A1122]
E49_B386_A352	384453815	>gi|384453815|ref|YP_005666411.1| sucC gene product [Chlamydophila psittaci C19/98]
E49_B386_A352	360035967	>gi|360035967|ref|YP_004937730.1| sucC gene product [Vibrio cholerae O1 str. 2010EL-1786]
E49_B386_A352	385337877	>gi|385337877|ref|YP_005891750.1| sucC gene product [Neisseria meningitidis WUE 2594]
E49_B386_A352	386011262	>gi|386011262|ref|YP_005929539.1| sucC gene product [Pseudomonas putida BIRD-1]
E49_B386_A352	384201495	>gi|384201495|ref|YP_005587242.1| unnamed protein product [Bifidobacterium longum subsp. longum KACC 91563]
E49_B386_A352	387820719	>gi|387820719|ref|YP_006300762.1| succinyl-CoA ligase subunit beta [Bifidobacterium animalis subsp. lactis B420]
E49_B386_A352	148546906	>gi|148546906|ref|YP_001267008.1| sucC gene product [Pseudomonas putida F1]
E49_B386_A352	15608091	>gi|15608091|ref|NP_215466.1| sucC gene product [Mycobacterium tuberculosis H37Rv]
E49_B386_A352	218551370	>gi|218551370|ref|YP_002385162.1| succinyl-CoA synthetase subunit beta [Escherichia fergusonii ATCC 35469]
E49_B386_A352	227082211	>gi|227082211|ref|YP_002810762.1| succinyl-CoA synthetase subunit beta [Vibrio cholerae M66-2]
E49_B386_A352	227813256	>gi|227813256|ref|YP_002813265.1| sucC gene product [Bacillus anthracis str. CDC 684]
E49_B386_A352	384429058	>gi|384429058|ref|YP_005638418.1| succinyl-CoA synthetase beta chain [Xanthomonas campestris pv. raphani 756C]
E49_B386_A352	385794266	>gi|385794266|ref|YP_005830672.1| sucC gene product [Francisella tularensis subsp. tularensis NE061598]
E49_B386_A352	387142854	>gi|387142854|ref|YP_005731247.1| putative CoA synthetase protein [Staphylococcus aureus subsp. aureus TW20]
E49_B386_A352	387831972	>gi|387831972|ref|YP_003351909.1| succinyl-CoA synthetase beta subunit [Escherichia coli SE15]
E49_B386_A352	22126941	>gi|22126941|ref|NP_670364.1| succinyl-CoA synthetase subunit beta [Yersinia pestis KIM10+]
E49_B386_A352	237811012	>gi|237811012|ref|YP_002895463.1| succinyl-CoA synthetase beta chain [Burkholderia pseudomallei MSHR346]
E49_B386_A352	375285759	>gi|375285759|ref|YP_005106198.1| succinyl-CoA synthase, beta subunit [Bacillus cereus NC7401]
E49_B386_A352	384442864	>gi|384442864|ref|YP_005659116.1| sucC gene product [Campylobacter jejuni subsp. jejuni S3]
E49_B386_A352	115522327	>gi|115522327|ref|YP_779238.1| succinyl-CoA synthetase subunit beta [Rhodopseudomonas palustris BisA53]
E49_B386_A352	222158765	>gi|222158765|ref|YP_002558904.1| SucC, succinyl-CoA synthetase beta chain (EC62 15) [Escherichia coli LF82]
E49_B386_A352	241196258	>gi|241196258|ref|YP_002969813.1| Succinyl-CoA synthetase subunit beta [Bifidobacterium animalis subsp. lactis DSM 10140]
E49_B386_A352	379725505	>gi|379725505|ref|YP_005317691.1| sucC gene product [Francisella tularensis TI0902]
E49_B386_A352	116335002	>gi|116335002|ref|YP_802497.1| succinyl-CoA synthetase beta subunit [Candidatus Carsonella ruddii PV]
E49_B386_A352	58584777	>gi|58584777|ref|YP_198350.1| succinyl-CoA synthetase subunit beta [Wolbachia endosymbiont strain TRS of Brugia malayi]
E49_B386_A352	87160758	>gi|87160758|ref|YP_493835.1| succinyl-CoA synthetase subunit beta [Staphylococcus aureus subsp. aureus USA300_FPR3757]
E49_B386_A352	284030088	>gi|284030088|ref|YP_003380019.1| succinyl-CoA synthetase subunit beta [Kribbella flavida DSM 17836]
E49_B386_A352	378449098	>gi|378449098|ref|YP_005236457.1| sucC gene product [Salmonella enterica subsp. enterica serovar Typhimurium str. 14028S]
E49_B386_A352	385781473	>gi|385781473|ref|YP_005757644.1| sucC gene product [Staphylococcus aureus subsp. aureus 11819-97]
E49_B386_A352	39933268	>gi|39933268|ref|NP_945544.1| sucC gene product [Rhodopseudomonas palustris CGA009]
E49_B386_A352	157160207	>gi|157160207|ref|YP_001457525.1| succinyl-CoA synthetase subunit beta [Escherichia coli HS]
E49_B386_A352	194736247	>gi|194736247|ref|YP_002113844.1| succinyl-CoA synthetase subunit beta [Salmonella enterica subsp. enterica serovar Schwarzengrund str. CVM19633]
E49_B386_A352	385853353	>gi|385853353|ref|YP_005899867.1| succinate-CoA ligase, beta subunit [Neisseria meningitidis H44/76]
E49_B386_A352	117622921	>gi|117622921|ref|YP_851834.1| sucC gene product [Escherichia coli APEC O1]
E49_B386_A352	117626330	>gi|117626330|ref|YP_859653.1| sucC gene product [Escherichia coli APEC O1]
E49_B386_A352	16759677	>gi|16759677|ref|NP_455294.1| succinyl-CoA synthetase subunit beta [Salmonella enterica subsp. enterica serovar Typhi str. CT18]
E49_B386_A352	319897338	>gi|319897338|ref|YP_004135534.1| succinyl-CoA synthetase, beta subunit [Haemophilus influenzae F3031]
E49_B386_A352	157414814	>gi|157414814|ref|YP_001482070.1| succinyl-CoA synthase, beta subunit [Campylobacter jejuni subsp. jejuni 81116]
E49_B386_A352	378774645	>gi|378774645|ref|YP_005176888.1| sucC gene product [Pasteurella multocida 36950]
E49_B386_A352	379014436	>gi|379014436|ref|YP_005290672.1| sucC gene product [Staphylococcus aureus subsp. aureus VC40]
E49_B386_A352	39996160	>gi|39996160|ref|NP_952111.1| sucC gene product [Geobacter sulfurreducens PCA]
E49_B386_A352	68249742	>gi|68249742|ref|YP_248854.1| succinyl-CoA synthetase subunit beta [Haemophilus influenzae 86-028NP]
E49_B386_A352	384191099	>gi|384191099|ref|YP_005576847.1| unnamed protein product [Bifidobacterium animalis subsp. lactis BB-12]
E49_B386_A352	385241299	>gi|385241299|ref|YP_005809140.1| sucC gene product [Chlamydia trachomatis G/11222]
E49_B386_A352	169632627	>gi|169632627|ref|YP_001706363.1| succinyl-CoA synthetase subunit beta [Acinetobacter baumannii SDF]
E49_B386_A352	218561133	>gi|218561133|ref|YP_002394046.1| succinyl-CoA synthetase subunit beta [Escherichia coli S88]
E49_B386_A352	384441169	>gi|384441169|ref|YP_005657472.1| sucC gene product [Campylobacter jejuni subsp. jejuni M1]
E49_B386_A352	385242226	>gi|385242226|ref|YP_005810066.1| sucC gene product [Chlamydia trachomatis E/11023]
E49_B386_A352	386266104	>gi|386266104|ref|YP_005829596.1| sucC gene product [Haemophilus influenzae R2846]
E49_B386_A352	378960305	>gi|378960305|ref|YP_005217791.1| unnamed protein product [Salmonella enterica subsp. enterica serovar Typhi str. P-stx-12]
E49_B386_A352	15926828	>gi|15926828|ref|NP_374361.1| succinyl-CoA synthetase subunit beta [Staphylococcus aureus subsp. aureus N315]
E49_B386_A352	209397431	>gi|209397431|ref|YP_002269351.1| sucC gene product [Escherichia coli O157:H7 str. EC4115]
E49_B386_A352	218562185	>gi|218562185|ref|YP_002343964.1| succinyl-CoA synthetase subunit beta [Campylobacter jejuni subsp. jejuni NCTC 11168 = ATCC 700819]
E49_B386_A352	57651814	>gi|57651814|ref|YP_186120.1| succinyl-CoA synthetase subunit beta [Staphylococcus aureus subsp. aureus COL]
E49_B386_A352	152985102	>gi|152985102|ref|YP_001349040.1| succinyl-CoA synthetase subunit beta [Pseudomonas aeruginosa PA7]
E49_B386_A352	15676852	>gi|15676852|ref|NP_273997.1| succinyl-CoA synthetase subunit beta [Neisseria meningitidis MC58]
E49_B386_A352	365965651	>gi|365965651|ref|YP_004947216.1| sucC gene product [Propionibacterium acnes TypeIA2 P.acn17]
E49_B386_A352	205352002	>gi|205352002|ref|YP_002225803.1| succinyl-CoA synthetase subunit beta [Salmonella enterica subsp. enterica serovar Gallinarum str. 287/91]
E49_B386_A352	52141652	>gi|52141652|ref|YP_085177.1| sucC gene product [Bacillus cereus E33L]
E49_B386_A352	156979566	>gi|156979566|ref|YP_001441825.1| succinyl-CoA synthetase subunit beta [Staphylococcus aureus subsp. aureus Mu3]
E49_B386_A352	150393794	>gi|150393794|ref|YP_001316469.1| succinyl-CoA synthetase subunit beta [Staphylococcus aureus subsp. aureus JH1]
E49_B386_A352	121634760	>gi|121634760|ref|YP_975005.1| succinyl-CoA synthetase subunit beta [Neisseria meningitidis FAM18]
E49_B386_A352	300786451	>gi|300786451|ref|YP_003766742.1| succinyl-CoA synthetase beta subunit [Amycolatopsis mediterranei U32]
E49_B386_A352	378983336	>gi|378983336|ref|YP_005246491.1| sucC gene product [Salmonella enterica subsp. enterica serovar Typhimurium str. T000240]
E49_B386_A352	387780354	>gi|387780354|ref|YP_005755152.1| putative CoA synthetase protein [Staphylococcus aureus subsp. aureus LGA251]
E49_B386_A352	207856182	>gi|207856182|ref|YP_002242833.1| succinyl-CoA synthetase subunit beta [Salmonella enterica subsp. enterica serovar Enteritidis str. P125109]
E49_B386_A352	161830287	>gi|161830287|ref|YP_001597238.1| succinyl-CoA synthetase subunit beta [Coxiella burnetii RSA 331]
E49_B386_A352	386728928	>gi|386728928|ref|YP_006195311.1| unnamed protein product [Staphylococcus aureus subsp. aureus 71193]
E49_B386_A352	218694151	>gi|218694151|ref|YP_002401818.1| succinyl-CoA synthetase subunit beta [Escherichia coli 55989]
E49_B386_A352	29142550	>gi|29142550|ref|NP_805892.1| succinyl-CoA synthetase subunit beta [Salmonella enterica subsp. enterica serovar Typhi str. Ty2]
E49_B386_A352	15924235	>gi|15924235|ref|NP_371769.1| succinyl-CoA synthetase subunit beta [Staphylococcus aureus subsp. aureus Mu50]
E49_B386_A352	260853962	>gi|260853962|ref|YP_003227853.1| succinyl-CoA synthetase subunit beta [Escherichia coli O26:H11 str. 11368]
E49_B386_A352	148284072	>gi|148284072|ref|YP_001248162.1| succinyl-CoA synthetase subunit beta [Orientia tsutsugamushi str. Boryong]
E49_B386_A352	161615036	>gi|161615036|ref|YP_001589000.1| succinyl-CoA synthetase subunit beta [Salmonella enterica subsp. enterica serovar Paratyphi B str. SPB7]
E49_B386_A352	56414145	>gi|56414145|ref|YP_151220.1| succinyl-CoA synthetase subunit beta [Salmonella enterica subsp. enterica serovar Paratyphi A str. ATCC 9150]
E49_B386_A352	386702504	>gi|386702504|ref|YP_006166341.1| sucC gene product [Escherichia coli KO11FL]
E49_B386_A352	197363067	>gi|197363067|ref|YP_002142704.1| succinyl-CoA synthetase subunit beta [Salmonella enterica subsp. enterica serovar Paratyphi A str. AKU_12601]
E49_B386_A352	148267736	>gi|148267736|ref|YP_001246679.1| succinyl-CoA synthetase subunit beta [Staphylococcus aureus subsp. aureus JH9]
E49_B386_A352	386263179	>gi|386263179|ref|YP_005816458.1| sucC gene product [Chlamydia trachomatis Sweden2]
E49_B386_A352	218553254	>gi|218553254|ref|YP_002386167.1| succinyl-CoA synthetase subunit beta [Escherichia coli IAI1]
E49_B386_A352	378697421	>gi|378697421|ref|YP_005179379.1| succinyl-CoA synthetase subunit beta [Haemophilus influenzae 10810]
E49_B386_A352	151221367	>gi|151221367|ref|YP_001332189.1| succinyl-CoA synthetase subunit beta [Staphylococcus aureus subsp. aureus str. Newman]
E49_B386_A352	378955897	>gi|378955897|ref|YP_005213384.1| sucC gene product [Salmonella enterica subsp. enterica serovar Gallinarum/pullorum str. RKS5078]
E49_B386_A352	170782916	>gi|170782916|ref|YP_001711250.1| succinyl-CoA synthetase subunit beta [Clavibacter michiganensis subsp. sepedonicus]
E49_B386_A352	385246756	>gi|385246756|ref|YP_005815578.1| sucC gene product [Chlamydia trachomatis G/11074]
E49_B386_A352	76789566	>gi|76789566|ref|YP_328652.1| succinyl-CoA synthetase subunit beta [Chlamydia trachomatis A/HAR-13]
E49_B386_A352	15605556	>gi|15605556|ref|NP_220342.1| succinyl-CoA synthetase subunit beta [Chlamydia trachomatis D/UW-3/CX]
E49_B386_A352	384447813	>gi|384447813|ref|YP_005655864.1| sucC gene product [Campylobacter jejuni subsp. jejuni IA3902]
E49_B386_A352	386632040	>gi|386632040|ref|YP_006151760.1| succinyl-CoA synthetase beta chain [Escherichia coli str. 'clone D i2']
E49_B386_A352	386590654	>gi|386590654|ref|YP_006087054.1| unnamed protein product [Salmonella enterica subsp. enterica serovar Heidelberg str. B182]
E49_B386_A352	386598450	>gi|386598450|ref|YP_006099956.1| sucC gene product [Escherichia coli IHE3034]
E49_B386_A352	269202861	>gi|269202861|ref|YP_003282130.1| succinyl-CoA synthetase subunit beta [Staphylococcus aureus subsp. aureus ED98]
E49_B386_A352	218688521	>gi|218688521|ref|YP_002396733.1| succinyl-CoA synthetase subunit beta [Escherichia coli ED1a]
E49_B386_A352	365968200	>gi|365968200|ref|YP_004949762.1| succinyl-CoA synthetase subunit beta [Aggregatibacter actinomycetemcomitans ANH9381]
E49_B386_A352	385244907	>gi|385244907|ref|YP_005812751.1| sucC gene product [Chlamydia trachomatis D-LC]
E49_B386_A352	386621758	>gi|386621758|ref|YP_006141338.1| unnamed protein product [Escherichia coli NA114]
E49_B386_A352	386618179	>gi|386618179|ref|YP_006137759.1| sucC gene product [Escherichia coli NA114]
E49_B386_A352	30021924	>gi|30021924|ref|NP_833555.1| succinyl-CoA synthetase subunit beta [Bacillus cereus ATCC 14579]
E49_B386_A352	161509411	>gi|161509411|ref|YP_001575070.1| succinyl-CoA synthetase subunit beta [Staphylococcus aureus subsp. aureus USA300_TCH1516]
E49_B386_A352	215485746	>gi|215485746|ref|YP_002328177.1| sucC gene product [Escherichia coli O127:H6 str. E2348/69]
E49_B386_A352	384149775	>gi|384149775|ref|YP_005532591.1| sucC gene product [Amycolatopsis mediterranei S699]
E49_B386_A352	194448880	>gi|194448880|ref|YP_002044768.1| succinyl-CoA synthetase subunit beta [Salmonella enterica subsp. enterica serovar Heidelberg str. SL476]
E49_B386_A352	82700691	>gi|82700691|ref|YP_415265.1| succinyl-CoA synthetase subunit beta [Brucella melitensis biovar Abortus 2308]
E49_B386_A352	378698681	>gi|378698681|ref|YP_005180638.1| succinyl-CoA synthetase beta chain [Salmonella enterica subsp. enterica serovar Typhimurium str. SL1344]
E49_B386_A352	386623103	>gi|386623103|ref|YP_006142831.1| sucC gene product [Escherichia coli O7:K1 str. CE10]
E49_B386_A352	387602520	>gi|387602520|ref|YP_005734041.1| succinyl-CoA synthetase beta chain (SCS-alpha)(Vegetative protein 63) (VEG63) [Staphylococcus aureus subsp. aureus S0385]
E49_B386_A352	170020928	>gi|170020928|ref|YP_001725882.1| sucC gene product [Escherichia coli ATCC 8739]
E49_B386_A352	386606628	>gi|386606628|ref|YP_006112928.1| succinyl-CoA synthetase beta chain [Escherichia coli UM146]
E49_B386_A352	385240371	>gi|385240371|ref|YP_005808213.1| sucC gene product [Chlamydia trachomatis G/9768]
E49_B386_A352	386608053	>gi|386608053|ref|YP_006123539.1| sucC gene product [Escherichia coli W]
E49_B386_A352	21282857	>gi|21282857|ref|NP_645945.1| succinyl-CoA synthetase subunit beta [Staphylococcus aureus subsp. aureus MW2]
E49_B386_A352	215489395	>gi|215489395|ref|YP_002331826.1| unnamed protein product [Escherichia coli O127:H6 str. E2348/69]
E49_B386_A352	386596430	>gi|386596430|ref|YP_006092830.1| unnamed protein product [Escherichia coli DH1]
E49_B386_A352	218557643	>gi|218557643|ref|YP_002390556.1| succinyl-CoA synthetase subunit beta [Escherichia coli S88]
E49_B386_A352	218692340	>gi|218692340|ref|YP_002400552.1| Succinyl-CoA synthetase subunit beta (SCS-beta) [Escherichia coli ED1a]
E49_B386_A352	254160797	>gi|254160797|ref|YP_003043905.1| succinyl-CoA synthetase subunit beta [Escherichia coli B str. REL606]
E49_B386_A352	316931839	>gi|316931839|ref|YP_004106821.1| unnamed protein product [Rhodopseudomonas palustris DX-1]
E49_B386_A352	385243148	>gi|385243148|ref|YP_005810987.1| sucC gene product [Chlamydia trachomatis G/9301]
E49_B386_A352	385328751	>gi|385328751|ref|YP_005883054.1| unnamed protein product [Neisseria meningitidis alpha710]
E49_B386_A352	254791874	>gi|254791874|ref|YP_003076711.1| succinyl-CoA synthetase subunit beta [Escherichia coli O157:H7 str. TW14359]
E49_B386_A352	251784216	>gi|251784216|ref|YP_002998520.1| succinyl-CoA synthetase, beta subunit, subunit of succinyl-CoA synthetase [Escherichia coli BL21(DE3)]
E49_B386_A352	254287585	>gi|254287585|ref|YP_003053333.1| succinyl-CoA synthetase subunit beta [Escherichia coli BL21(DE3)]
E49_B386_A352	254804841	>gi|254804841|ref|YP_003083062.1| sucC gene product [Neisseria meningitidis alpha14]
E49_B386_A352	386636960	>gi|386636960|ref|YP_006156679.1| succinyl-CoA synthetase beta chain [Escherichia coli str. 'clone D i14']
E49_B386_A352	384867872	>gi|384867872|ref|YP_005748068.1| sucC gene product [Staphylococcus aureus subsp. aureus TCH60]
E49_B386_A352	379020954	>gi|379020954|ref|YP_005297616.1| unnamed protein product [Staphylococcus aureus subsp. aureus M013]
E49_B386_A352	26250848	>gi|26250848|ref|NP_756888.1| succinyl-CoA synthetase subunit beta [Escherichia coli CFT073]
E49_B386_A352	387619374	>gi|387619374|ref|YP_006122396.1| succinyl-CoA synthetase subunit beta [Escherichia coli O83:H1 str. NRG 857C]
E49_B386_A352	384430730	>gi|384430730|ref|YP_005640090.1| succinyl-CoA ligase subunit beta [Thermus thermophilus SG0.5JP17-16]
E49_B386_A352	378713909	>gi|378713909|ref|YP_005278802.1| unnamed protein product [Escherichia coli KO11FL]
E49_B386_A352	386703898	>gi|386703898|ref|YP_006167745.1| sucC gene product [Escherichia coli P12b]
E49_B386_A352	384550002	>gi|384550002|ref|YP_005739254.1| sucC gene product [Staphylococcus aureus subsp. aureus JKD6159]
E49_B386_A352	387615991	>gi|387615991|ref|YP_006119013.1| succinyl-CoA synthetase subunit beta [Escherichia coli O83:H1 str. NRG 857C]
E49_B386_A352	387611213	>gi|387611213|ref|YP_006114329.1| succinyl-CoA synthetase beta chain [Escherichia coli ETEC H10407]
E49_B386_A352	385245836	>gi|385245836|ref|YP_005814659.1| sucC gene product [Chlamydia trachomatis E/150]
E49_B386_A352	91209761	>gi|91209761|ref|YP_539747.1| succinyl-CoA synthetase subunit beta [Escherichia coli UTI89]
E49_B386_A352	386628267	>gi|386628267|ref|YP_006147987.1| sucC gene product [Escherichia coli str. 'clone D i2']
E49_B386_A352	386641717	>gi|386641717|ref|YP_006108515.1| unnamed protein product [Escherichia coli ABU 83972]
E49_B386_A352	91213587	>gi|91213587|ref|YP_543573.1| SucC, succinyl-CoA synthetase subunit beta [Escherichia coli UTI89]
E49_B386_A352	2508572999	>2508572999 HAH_00004080 succinyl-CoA synthetase, beta subunit [Haloarcula californiae BJGN-2, ATCC 33799]
E49_B386_A352	2508579545	>2508579545 HAI_00022580 succinyl-CoA synthetase, beta subunit [Haloarcula sinaiiensis ATCC 33800]
E49_B386_A352	2508582736	>2508582736 HAJ_00008560 succinyl-CoA synthetase, beta subunit [Haloarcula vallismortis J.F. 54, ATCC 29715]
E49_B386_A352	2508567367	>2508567367 HAK_00025580 succinyl-CoA synthetase, beta subunit [Haloferax denitrificans S1, ATCC 35960]
E49_B386_A352	2508592216	>2508592216 HAM_00021640 succinyl-CoA synthetase, beta subunit [Haloferax mucosum PA12, ATCC BAA-1512]
E49_B386_A352	2508570866	>2508570866 HAN_00021900 succinyl-CoA synthetase, beta subunit [Haloferax sulfurifontis M6, ATCC BAA-897]
E49_B386_A352	118431318	>gi|118431318|ref|NP_147696.2| succinyl-CoA synthetase subunit beta [Aeropyrum pernix K1]
E49_B386_A352	15668382	>gi|15668382|ref|NP_247178.1| succinyl-CoA synthetase subunit beta [Methanocaldococcus jannaschii DSM 2661]
E49_B386_A352	15679054	>gi|15679054|ref|NP_276171.1| succinyl-CoA synthetase, beta subunit [Methanothermobacter thermautotrophicus str. Delta H]
E49_B386_A352	11499135	>gi|11499135|ref|NP_070369.1| succinyl-CoA synthetase subunit beta [Archaeoglobus fulgidus DSM 4304]
E49_B386_A352	11499768	>gi|11499768|ref|NP_071011.1| succinyl-CoA synthetase subunit beta [Archaeoglobus fulgidus DSM 4304]
E49_B386_A352	16082611	>gi|16082611|ref|NP_394788.1| succinyl-CoA synthetase subunit beta [Thermoplasma acidophilum DSM 1728]
E49_B386_A352	15790522	>gi|15790522|ref|NP_280346.1| succinyl-CoA synthetase subunit beta [Halobacterium sp. NRC-1]
E49_B386_A352	13541105	>gi|13541105|ref|NP_110793.1| succinyl-CoA synthetase subunit beta [Thermoplasma volcanium GSS1]
E49_B386_A352	15899224	>gi|15899224|ref|NP_343829.1| succinyl-CoA synthetase subunit beta [Sulfolobus solfataricus P2]
E49_B386_A352	15921204	>gi|15921204|ref|NP_376873.1| succinyl-CoA synthetase subunit beta [Sulfolobus tokodaii str. 7]
E49_B386_A352	18313254	>gi|18313254|ref|NP_559921.1| succinyl-CoA synthetase subunit beta [Pyrobaculum aerophilum str. IM2]
E49_B386_A352	20094168	>gi|20094168|ref|NP_614015.1| succinyl-CoA synthetase beta subunit [Methanopyrus kandleri AV19]
E49_B386_A352	45358668	>gi|45358668|ref|NP_988225.1| succinate-CoA ligase (ADP-forming), beta chain [Methanococcus maripaludis S2]
E49_B386_A352	48478075	>gi|48478075|ref|YP_023781.1| succinyl-CoA synthetase subunit beta [Picrophilus torridus DSM 9790]
E49_B386_A352	55377354	>gi|55377354|ref|YP_135204.1| succinyl-CoA synthetase subunit beta [Haloarcula marismortui ATCC 43049]
E49_B386_A352	70607032	>gi|70607032|ref|YP_255902.1| succinyl-CoA synthetase beta chain [Sulfolobus acidocaldarius DSM 639]
E49_B386_A352	76802812	>gi|76802812|ref|YP_330907.1| succinyl-CoA synthetase subunit beta [Natronomonas pharaonis DSM 2160]
E49_B386_A352	84490169	>gi|84490169|ref|YP_448401.1| hypothetical protein Msp_1386 [Methanosphaera stadtmanae DSM 3091]
E49_B386_A352	88601414	>gi|88601414|ref|YP_501592.1| succinyl-CoA synthetase subunit beta [Methanospirillum hungatei JF-1]
E49_B386_A352	110668756	>gi|110668756|ref|YP_658567.1| succinyl-CoA synthetase subunit beta [Haloquadratum walsbyi DSM 16790]
E49_B386_A352	119719430	>gi|119719430|ref|YP_919925.1| Fis family transcriptional regulator [Thermofilum pendens Hrk 5]
E49_B386_A352	119872536	>gi|119872536|ref|YP_930543.1| sucC gene product [Pyrobaculum islandicum DSM 4184]
E49_B386_A352	124027100	>gi|124027100|ref|YP_001012420.1| succinyl-CoA synthetase beta chain [Hyperthermus butylicus DSM 5456]
E49_B386_A352	124485312	>gi|124485312|ref|YP_001029928.1| succinyl-CoA synthetase (ADP-forming) beta subunit [Methanocorpusculum labreanum Z]
E49_B386_A352	126465378	>gi|126465378|ref|YP_001040487.1| succinyl-CoA synthetase subunit beta [Staphylothermus marinus F1]
E49_B386_A352	126178791	>gi|126178791|ref|YP_001046756.1| succinyl-CoA synthetase, beta subunit [Methanoculleus marisnigri JR1]
E49_B386_A352	126460262	>gi|126460262|ref|YP_001056540.1| sucC gene product [Pyrobaculum calidifontis JCM 11548]
E49_B386_A352	134045522	>gi|134045522|ref|YP_001097008.1| succinyl-CoA synthetase (ADP-forming) subunit beta [Methanococcus maripaludis C5]
E49_B386_A352	145591733	>gi|145591733|ref|YP_001153735.1| sucC gene product [Pyrobaculum arsenaticum DSM 13514]
E49_B386_A352	146304345	>gi|146304345|ref|YP_001191661.1| unnamed protein product [Metallosphaera sedula DSM 5348]
E49_B386_A352	148642984	>gi|148642984|ref|YP_001273497.1| succinyl-CoA synthetase, beta subunit, SucC [Methanobrevibacter smithii ATCC 35061]
E49_B386_A352	150399183	>gi|150399183|ref|YP_001322950.1| succinyl-CoA synthetase subunit beta [Methanococcus vannielii SB]
E49_B386_A352	150400481	>gi|150400481|ref|YP_001324247.1| succinyl-CoA synthetase, beta subunit [Methanococcus aeolicus Nankai-3]
E49_B386_A352	150402283	>gi|150402283|ref|YP_001329577.1| succinyl-CoA synthetase subunit beta [Methanococcus maripaludis C7]
E49_B386_A352	154150270	>gi|154150270|ref|YP_001403888.1| succinyl-CoA synthetase, beta subunit [Methanoregula boonei 6A8]
E49_B386_A352	156936881	>gi|156936881|ref|YP_001434677.1| succinyl-CoA synthetase subunit beta [Ignicoccus hospitalis KIN4/I]
E49_B386_A352	159041785	>gi|159041785|ref|YP_001541037.1| unnamed protein product [Caldivirga maquilingensis IC-167]
E49_B386_A352	159905944	>gi|159905944|ref|YP_001549606.1| succinyl-CoA synthetase subunit beta [Methanococcus maripaludis C6]
E49_B386_A352	161528631	>gi|161528631|ref|YP_001582457.1| succinate--CoA ligase [Nitrosopumilus maritimus SCM1]
E49_B386_A352	169236260	>gi|169236260|ref|YP_001689460.1| succinyl-CoA synthetase subunit beta [Halobacterium salinarum R1]
E49_B386_A352	170291005	>gi|170291005|ref|YP_001737821.1| unnamed protein product [Candidatus Korarchaeum cryptofilum OPF8]
E49_B386_A352	171185915	>gi|171185915|ref|YP_001794834.1| succinyl-CoA synthetase subunit beta [Thermoproteus neutrophilus V24Sta]
E49_B386_A352	218884352	>gi|218884352|ref|YP_002428734.1| succinyl-CoA synthetase subunit beta [Desulfurococcus kamchatkensis 1221n]
E49_B386_A352	219852541	>gi|219852541|ref|YP_002466973.1| succinyl-CoA synthetase, beta subunit [Methanosphaerula palustris E1-9c]
E49_B386_A352	222480617	>gi|222480617|ref|YP_002566854.1| succinyl-CoA synthetase subunit beta [Halorubrum lacusprofundi ATCC 49239]
E49_B386_A352	227826683	>gi|227826683|ref|YP_002828462.1| unnamed protein product [Sulfolobus islandicus M.14.25]
E49_B386_A352	227829323	>gi|227829323|ref|YP_002831102.1| unnamed protein product [Sulfolobus islandicus L.S.2.15]
E49_B386_A352	229578096	>gi|229578096|ref|YP_002836494.1| unnamed protein product [Sulfolobus islandicus Y.G.57.14]
E49_B386_A352	229583308	>gi|229583308|ref|YP_002841707.1| unnamed protein product [Sulfolobus islandicus Y.N.15.51]
E49_B386_A352	229583847	>gi|229583847|ref|YP_002842348.1| unnamed protein product [Sulfolobus islandicus M.16.27]
E49_B386_A352	238618770	>gi|238618770|ref|YP_002913595.1| unnamed protein product [Sulfolobus islandicus M.16.4]
E49_B386_A352	256810426	>gi|256810426|ref|YP_003127795.1| succinyl-CoA synthetase, beta subunit [Methanocaldococcus fervens AG86]
E49_B386_A352	257051525	>gi|257051525|ref|YP_003129358.1| succinyl-CoA synthetase subunit beta [Halorhabdus utahensis DSM 12940]
E49_B386_A352	257388754	>gi|257388754|ref|YP_003178527.1| sucC gene product [Halomicrobium mukohataei DSM 12286]
E49_B386_A352	261403710	>gi|261403710|ref|YP_003247934.1| succinyl-CoA synthetase, beta subunit [Methanocaldococcus vulcanius M7]
E49_B386_A352	284165339	>gi|284165339|ref|YP_003403618.1| succinyl-CoA synthetase subunit beta [Haloterrigena turkmenica DSM 5511]
E49_B386_A352	284996682	>gi|284996682|ref|YP_003418449.1| unnamed protein product [Sulfolobus islandicus L.D.8.5]
E49_B386_A352	288561080	>gi|288561080|ref|YP_003424566.1| succinyl-CoA synthetase beta subunit SucC [Methanobrevibacter ruminantium M1]
E49_B386_A352	288931610	>gi|288931610|ref|YP_003435670.1| succinyl-CoA synthetase subunit beta [Ferroglobus placidus DSM 10642]
E49_B386_A352	289191514	>gi|289191514|ref|YP_003457455.1| succinyl-CoA synthetase subunit beta [Methanocaldococcus sp. FS406-22]
E49_B386_A352	289580418	>gi|289580418|ref|YP_003478884.1| succinyl-CoA synthetase subunit beta [Natrialba magadii ATCC 43099]
E49_B386_A352	289596661	>gi|289596661|ref|YP_003483357.1| succinyl-CoA synthetase, beta subunit [Aciduliprofundum boonei T469]
E49_B386_A352	292656587	>gi|292656587|ref|YP_003536484.1| succinyl-CoA synthase subunit beta [Haloferax volcanii DS2]
E49_B386_A352	296109065	>gi|296109065|ref|YP_003616014.1| succinyl-CoA synthetase, beta subunit [methanocaldococcus infernus ME]
E49_B386_A352	296242753	>gi|296242753|ref|YP_003650240.1| succinyl-CoA synthetase subunit beta [Thermosphaera aggregans DSM 11486]
E49_B386_A352	297526343	>gi|297526343|ref|YP_003668367.1| succinyl-CoA synthetase subunit beta [Staphylothermus hellenicus DSM 12710]
E49_B386_A352	297619455	>gi|297619455|ref|YP_003707560.1| succinyl-CoA synthetase subunit beta [Methanococcus voltae A3]
E49_B386_A352	300710740	>gi|300710740|ref|YP_003736554.1| succinyl-CoA synthetase subunit beta [Halalkalicoccus jeotgali B3]
E49_B386_A352	302348871	>gi|302348871|ref|YP_003816509.1| succinyl-CoA synthetase beta chain [Acidilobus saccharovorans 345-15]
E49_B386_A352	304315171	>gi|304315171|ref|YP_003850318.1| succinyl-CoA synthetase, beta subunit [Methanothermobacter marburgensis str. Marburg]
E49_B386_A352	307354405	>gi|307354405|ref|YP_003895456.1| succinyl-CoA synthetase subunit beta [Methanoplanus petrolearius DSM 11571]
E49_B386_A352	307595219	>gi|307595219|ref|YP_003901536.1| succinyl-CoA synthetase subunit beta [Vulcanisaeta distributa DSM 14429]
E49_B386_A352	312136261	>gi|312136261|ref|YP_004003598.1| succinyl-CoA synthetase subunit beta [Methanothermus fervidus DSM 2088]
E49_B386_A352	313125863	>gi|313125863|ref|YP_004036133.1| succinyl-CoA synthetase subunit beta [Halogeometricum borinquense DSM 11551]
E49_B386_A352	118575316	>gi|118575316|ref|YP_875059.1| succinyl-CoA synthetase, beta subunit [Cenarchaeum symbiosum A]
E49_B386_A352	320101247	>gi|320101247|ref|YP_004176839.1| succinyl-CoA synthetase subunit beta [Desulfurococcus mucosus DSM 2162]
E49_B386_A352	325969473	>gi|325969473|ref|YP_004245665.1| succinyl-CoA synthetase subunit beta [Vulcanisaeta moutnovskia 768-28]
E49_B386_A352	325960124	>gi|325960124|ref|YP_004291590.1| succinyl-CoA ligase subunit beta [Methanobacterium sp. AL-21]
E49_B386_A352	327310444	>gi|327310444|ref|YP_004337341.1| succinyl-CoA synthetase subunit beta [Thermoproteus uzoniensis 768-20]
E49_B386_A352	330834511	>gi|330834511|ref|YP_004409239.1| succinyl-CoA synthetase subunit beta [Metallosphaera cuprina Ar-4]
E49_B386_A352	332797165	>gi|332797165|ref|YP_004458665.1| succinyl-CoA synthetase subunit beta [Acidianus hospitalis W1]
E49_B386_A352	333911514	>gi|333911514|ref|YP_004485247.1| succinyl-CoA ligase (ADP-forming) subunit beta [Methanotorris igneus Kol 5]
E49_B386_A352	333986463	>gi|333986463|ref|YP_004519070.1| Succinyl-CoA ligase subunit beta [Methanobacterium sp. SWAN-1]
E49_B386_A352	336121128	>gi|336121128|ref|YP_004575903.1| succinyl-CoA synthetase subunit beta [Methanothermococcus okinawensis IH1]
E49_B386_A352	336252288	>gi|336252288|ref|YP_004595395.1| succinyl-CoA ligase (ADP-forming) subunit beta [Halopiger xanaduensis SH-6]
E49_B386_A352	340624423	>gi|340624423|ref|YP_004742876.1| unnamed protein product [Methanococcus maripaludis X1]
E49_B386_A352	347523760	>gi|347523760|ref|YP_004781330.1| succinyl-CoA synthetase subunit beta [Pyrolobus fumarii 1A]
E49_B386_A352	344211450	>gi|344211450|ref|YP_004795770.1| succinyl-CoA synthetase beta subunit [Haloarcula hispanica ATCC 33960]
E49_B386_A352	352682127	>gi|352682127|ref|YP_004892651.1| succinyl-CoA synthetase subunit beta [Thermoproteus tenax Kra 1]
E49_B386_A352	374326070	>gi|374326070|ref|YP_005084270.1| unnamed protein product [Pyrobaculum sp. 1860]
E49_B386_A352	379003647	>gi|379003647|ref|YP_005259319.1| succinyl-CoA synthetase subunit beta [Pyrobaculum oguniense TE7]
E49_B386_A352	384432830	>gi|384432830|ref|YP_005642188.1| unnamed protein product [Sulfolobus solfataricus 98/2]
E49_B386_A352	385772302	>gi|385772302|ref|YP_005644868.1| succinate--CoA ligase [Sulfolobus islandicus HVE10/4]
E49_B386_A352	385775018	>gi|385775018|ref|YP_005647586.1| succinate--CoA ligase [Sulfolobus islandicus REY15A]
E49_B386_A352	385804259	>gi|385804259|ref|YP_005840659.1| sucC gene product [Haloquadratum walsbyi C23]
E49_B386_A352	385805409	>gi|385805409|ref|YP_005841807.1| unnamed protein product [Fervidicoccus fontis Kam940]
E49_B386_A352	386002213	>gi|386002213|ref|YP_005920512.1| unnamed protein product [Methanosaeta harundinacea 6Ac]
E49_B386_A352	389847903	>gi|389847903|ref|YP_006350142.1| succinate--CoA ligase beta subunit (ADP-forming) [Haloferax mediterranei ATCC 33500]
E49_B386_A352	389861045	>gi|389861045|ref|YP_006363285.1| succinyl-CoA synthetase subunit beta [Thermogladius sp. 1633]
E49_B386_A352	390938864	>gi|390938864|ref|YP_006402602.1| succinyl-CoA synthetase subunit beta [Desulfurococcus fermentans DSM 16532]
E131_B4121	AAT21883	AT4G10040.1 | Symbols: CYTC-2 | cytochrome c-2 | chr4:6277083-6278281 FORWARD LENGTH=112
E131_B4121	ACM01586	gnl|CMER|CMJ212C similar to cytochrome c
E131_B4121	ACP00656	ConsensusfromContig10923-maker-ConsensusfromContig10923-snap-gene-0.0-mRNA-1:cds:3602/1360-1429:0:+
E131_B4121	ACR17796	g12869.t1|PACid:27581287
E131_B4121	ACS01108	65967|PACid:27386743
E131_B4121	AOS12259	gi|115463957|ref|NP_001055578.1| Os05g0420600 [Oryza sativa Japonica Group]
E131_B4121	ASM05265	171122|PACid:15406542
E131_B4121	HEH14964	jgi|Emihu1|436606|estExtDG_fgenesh_newKGs_kg.C_460014
E131_B4121	LTA01412	gi|84995198|ref|XP_952321.1| cytochrome C [Theileria annulata strain Ankara]
E131_B4121	MAC13710	gi|470526399|ref|XP_004356751.1| cytochrome c, putative [Acanthamoeba castellanii str. Neff]
E131_B4121	MDD05989	DDB0216257|DDB_G0275537 |Protein|gene: cytC on chromosome: 2 position 5724705 to 5725465
E131_B4121	MPP02812	PPA1283666
E131_B4121	OHS23690	gi|11128019|ref|NP_061820.1| cytochrome c [Homo sapiens]
E131_B4121	OSM03440	Smp_033400.1..pep
E131_B4121	OTA07554	jgi|Triad1|37186|estExt_Genewise1Plus.C_20579
E131_B4121	OAQ06585	gi|340380855|ref|XP_003388937.1| PREDICTED: cytochrome c-like [Amphimedon queenslandica]
E131_B4121	OBD06950	BDET_06950 | BDEG_06931 | Batrachochytrium dendrobatidis cytochrome c (109 aa)
E131_B4121	SPT05442	jgi|Phatr2|20948|estExt_gwp_gw1.C_chr_110012
E131_B4121	AMC09818	91968|PACid:27405087
E131_B4121	AOL02591	15043|PACid:27415461
E131_B4121	APP02893	gi|168002728|ref|XP_001754065.1| predicted protein [Physcomitrella patens subsp. patens]
E131_B4121	ELM02093	gi|157867317|ref|XP_001682213.1| cytochrome c [Leishmania major strain Friedlin]
E131_B4121	ENG13374	jgi|Naegr1|77897|estExt_fgeneshNG_pg.C_20142
E131_B4121	ETB03488	gi|72393083|ref|XP_847342.1| cytochrome c [Trypanosoma brucei TREU927]
E131_B4121	HGT04076	jgi|Guith1|150937|fgenesh2_kg.11_#_65_#_3609_1_CCFI_CCFN_EXTA_EXTB
E131_B4121	LOT08048	Contig5422.0.g34|Cytochrome c
E131_B4121	LPF01917	gi|124808051|ref|XP_001348211.1| cytochrome c, putative [Plasmodium falciparum 3D7]
E131_B4121	LSM16362	symbB.v1.2.014421.t1|scaffold1000.1|size145704|12
E131_B4121	LTG04722	TGME49_219750 | organism=Toxoplasma_gondii_ME49 | product=cytochrome c, putative | location=TGME49_chrXII:663415-664406(-) | length=115 | sequence_SO=chromosome | SO=protein_coding
E131_B4121	LTT03881	TTHERM_00773580
E131_B4121	OCE12653	gi|17539604|ref|NP_500629.1| Protein CYC-2.1 [Caenorhabditis elegans]
E131_B4121	OCN00674	gi|58259199|ref|XP_567012.1| electron carrier [Cryptococcus neoformans var. neoformans JEC21]
E131_B4121	OCO03154	CAOG_03097T0 | CAOG_03097 | Capsaspora owczarzaki ATCC 30864 cytochrome c (109 aa)
E131_B4121	ODM20793	gi|17137228|ref|NP_477176.1| cytochrome c proximal [Drosophila melanogaster]
E131_B4121	OMB05192	jgi|Monbr1|28483|fgenesh2_pg.scaffold_26000094
E131_B4121	ONV14590	jgi|Nemve1|164353|estExt_gwp.C_490075
E131_B4121	ORD09826	RO3G_09833T0 | RO3G_09833 | Rhizopus delemar 99-880 cytochrome c (106 aa)
E131_B4121	OSC03095	gi|6322508|ref|NP_012582.1| Cyc1p [Saccharomyces cerevisiae S288c]
E131_B4121	RBN15890	jgi|Bigna1|92146|estExt_fgenesh1_pm.C_40036
E131_B4121	SAA01874	jgi|Auran1|59926
E131_B4121	SES12932	Esi0246_0017 unknown (105) f:78559-79599
E131_B4121	SPS16499	jgi|Physo3|316376|fgenesh1_pm.6_#_16
E131_B4121	SSP14873	SPRG_15872T0 | SPRG_15872 | Saprolegnia parasitica CBS 223.65 cytochrome c (115 aa)
E131_B4121	STP10048	jgi|Thaps3|41530|estExt_gwp_gw1.C_chr_80115
E131_B4121	ORD04087	RO3G_04089T0 | RO3G_04089 | Rhizopus delemar 99-880 cytochrome c (106 aa)
E131_B4121	APP16119	gi|168029680|ref|XP_001767353.1| predicted protein [Physcomitrella patens subsp. patens]
E131_B4121	APP16684	gi|168030757|ref|XP_001767889.1| predicted protein [Physcomitrella patens subsp. patens]
E131_B4121	ONV15532	jgi|Nemve1|180397|estExt_GenewiseH_1.C_180378
E131_B4121	APP17843	gi|168033125|ref|XP_001769067.1| predicted protein [Physcomitrella patens subsp. patens]
E131_B4121	HEH31064	jgi|Emihu1|64558|e_gw1.24.79.1
E131_B4121	LSM16363	symbB.v1.2.014422.t1|scaffold1000.1|size145704|13
E131_B4121	OSC01456	gi|6320796|ref|NP_010875.1| Cyc7p [Saccharomyces cerevisiae S288c]
E131_B4121	SSP10888	SPRG_11538T0 | SPRG_11538 | Saprolegnia parasitica CBS 223.65 cytochrome c (115 aa)
E131_B4121	ASM07172	411405|PACid:15408449
E131_B4121	ACC03594	gi|507111744|emb|CDF35455.1| similar to cytochrome c, partial [Chondrus crispus]
E131_B4121	ACV05103	jgi|ChlNC64A_1|30572|estExt_Genewise1.C_60198
E131_B4121	OCE19893	gi|17566554|ref|NP_506156.1| Protein CYC-2.2 [Caenorhabditis elegans]
E131_B4121	ODM20792	gi|442628080|ref|NP_001260509.1| cytochrome c distal, isoform B [Drosophila melanogaster]
E131_B4121	AAT00078	AT1G22840.1 | Symbols: CYTC-1, ATCYTC-A | CYTOCHROME C-1 | chr1:8079384-8080286 FORWARD LENGTH=114
E131_B4121	103486113	>gi|103486113|ref|YP_615674.1| cytochrome c, class I [Sphingopyxis alaskensis RB2256]
E131_B4121	114570385	>gi|114570385|ref|YP_757065.1| unnamed protein product [Maricaulis maris MCS10]
E131_B4121	121595942	>gi|121595942|ref|YP_987838.1| class I cytochrome c [Acidovorax sp. JS42]
E131_B4121	134094705	>gi|134094705|ref|YP_001099780.1| cytochrome c [Herminiimonas arsenicoxydans]
E131_B4121	13472452	>gi|13472452|ref|NP_104019.1| cytochrome C2 [Mesorhizobium loti MAFF303099]
E131_B4121	152981738	>gi|152981738|ref|YP_001352436.1| cytochrome c2 [Janthinobacterium sp. Marseille]
E131_B4121	154252953	>gi|154252953|ref|YP_001413777.1| unnamed protein product [Parvibaculum lavamentivorans DS-1]
E131_B4121	167033224	>gi|167033224|ref|YP_001668455.1| cytochrome c class I [Pseudomonas putida GB-1]
E131_B4121	194292806	>gi|194292806|ref|YP_002008713.1| cycA gene product [Cupriavidus taiwanensis LMG 19424]
E131_B4121	222112130	>gi|222112130|ref|YP_002554394.1| cytochrome c class I [Acidovorax ebreus TPSY]
E131_B4121	256821384	>gi|256821384|ref|YP_003145347.1| unnamed protein product [Kangiella koreensis DSM 16069]
E131_B4121	27382655	>gi|27382655|ref|NP_774184.1| cycA gene product [Bradyrhizobium japonicum USDA 110]
E131_B4121	294084311	>gi|294084311|ref|YP_003551069.1| unnamed protein product [Candidatus Puniceispirillum marinum IMCC1322]
E131_B4121	304321195	>gi|304321195|ref|YP_003854838.1| cytochrome c, class I [Parvularcula bermudensis HTCC2503]
E131_B4121	319764344	>gi|319764344|ref|YP_004128281.1| cytochrome c class i [Alicycliphilus denitrificans BC]
E131_B4121	319781841	>gi|319781841|ref|YP_004141317.1| cytochrome C class I [Mesorhizobium ciceri biovar biserrulae WSM1271]
E131_B4121	333900001	>gi|333900001|ref|YP_004473874.1| cytochrome c class I [Pseudomonas fulva 12-X]
E131_B4121	338738475	>gi|338738475|ref|YP_004675437.1| cycA gene product [Hyphomicrobium sp. MC1]
E131_B4121	339323566	>gi|339323566|ref|YP_004682460.1| unnamed protein product [Cupriavidus necator N-1]
E131_B4121	56478897	>gi|56478897|ref|YP_160486.1| cytochrome c [Aromatoleum aromaticum EbN1]
E131_B4121	71066232	>gi|71066232|ref|YP_264959.1| cytochrome C2 [Psychrobacter arcticus 273-4]
E131_B4121	77459774	>gi|77459774|ref|YP_349281.1| cytochrome c, class I [Pseudomonas fluorescens Pf0-1]
E131_B4121	83312525	>gi|83312525|ref|YP_422789.1| cytochrome C2, iso-2 [Magnetospirillum magneticum AMB-1]
E131_B4121	91780307	>gi|91780307|ref|YP_555514.1| putative cytochrome c [Burkholderia xenovorans LB400]
E131_B4121	93006770	>gi|93006770|ref|YP_581207.1| cytochrome c, class I [Psychrobacter cryohalolentis K5]
E131_B4121	146277983	>gi|146277983|ref|YP_001168142.1| cytochrome c, class I [Rhodobacter sphaeroides ATCC 17025]
E131_B4121	315499780	>gi|315499780|ref|YP_004088583.1| cytochrome c class i [Asticcacaulis excentricus CB 48]
E131_B4121	33593035	>gi|33593035|ref|NP_880679.1| cytochrome c [Bordetella pertussis Tohama I]
E131_B4121	33600824	>gi|33600824|ref|NP_888384.1| cytochrome c [Bordetella bronchiseptica RB50]
E131_B4121	110635251	>gi|110635251|ref|YP_675459.1| cytochrome c, class I [Chelativorans sp. BNC1]
E131_B4121	114328574	>gi|114328574|ref|YP_745731.1| unnamed protein product [Granulibacter bethesdensis CGDNIH1]
E131_B4121	116252790	>gi|116252790|ref|YP_768628.1| cytochrome c [Rhizobium leguminosarum bv. viciae 3841]
E131_B4121	116620220	>gi|116620220|ref|YP_822376.1| class I cytochrome c [Candidatus Solibacter usitatus Ellin6076]
E131_B4121	116696256	>gi|116696256|ref|YP_841832.1| cytochrome c2 precursor [Ralstonia eutropha H16]
E131_B4121	134094064	>gi|134094064|ref|YP_001099139.1| cytochrome c [Herminiimonas arsenicoxydans]
E131_B4121	146338536	>gi|146338536|ref|YP_001203584.1| cytochrome c [Bradyrhizobium sp. ORS 278]
E131_B4121	148253820	>gi|148253820|ref|YP_001238405.1| cytochrome C [Bradyrhizobium sp. BTAi1]
E131_B4121	148261090	>gi|148261090|ref|YP_001235217.1| cytochrome c, class I [Acidiphilium cryptum JF-5]
E131_B4121	150397624	>gi|150397624|ref|YP_001328091.1| cytochrome c class I [Sinorhizobium medicae WSM419]
E131_B4121	154246610	>gi|154246610|ref|YP_001417568.1| cytochrome c class I [Xanthobacter autotrophicus Py2]
E131_B4121	15890943	>gi|15890943|ref|NP_356615.1| cytochrome c2 [Agrobacterium tumefaciens str. C58]
E131_B4121	15966268	>gi|15966268|ref|NP_386621.1| cytochrome C transmembrane protein [Sinorhizobium meliloti 1021]
E131_B4121	163850357	>gi|163850357|ref|YP_001638400.1| cytochrome c class I [Methylobacterium extorquens PA1]
E131_B4121	167648563	>gi|167648563|ref|YP_001686226.1| cytochrome c class I [Caulobacter sp. K31]
E131_B4121	170739585	>gi|170739585|ref|YP_001768240.1| unnamed protein product [Methylobacterium sp. 4-46]
E131_B4121	170747109	>gi|170747109|ref|YP_001753369.1| cytochrome c class I [Methylobacterium radiotolerans JCM 2831]
E131_B4121	182677013	>gi|182677013|ref|YP_001831159.1| cytochrome c class I [Beijerinckia indica subsp. indica ATCC 9039]
E131_B4121	188580128	>gi|188580128|ref|YP_001923573.1| cytochrome c class I [Methylobacterium populi BJ001]
E131_B4121	190892335	>gi|190892335|ref|YP_001978877.1| cytochrome c protein [Rhizobium etli CIAT 652]
E131_B4121	217976210	>gi|217976210|ref|YP_002360357.1| cytochrome c class I [Methylocella silvestris BL2]
E131_B4121	218528915	>gi|218528915|ref|YP_002419731.1| cytochrome C class I [Methylobacterium chloromethanicum CM4]
E131_B4121	220924451	>gi|220924451|ref|YP_002499753.1| cytochrome c class I [Methylobacterium nodulans ORS 2060]
E131_B4121	254295089	>gi|254295089|ref|YP_003061112.1| cytochrome C class I [Hirschia baltica ATCC 49814]
E131_B4121	285018251	>gi|285018251|ref|YP_003375962.1| cytochrome C precursor [Xanthomonas albilineans GPE PC73]
E131_B4121	295689499	>gi|295689499|ref|YP_003593192.1| cytochrome C class I [Caulobacter segnis ATCC 21756]
E131_B4121	297537238	>gi|297537238|ref|YP_003673007.1| class I cytochrome c [Methylotenera versatilis 301]
E131_B4121	300023005	>gi|300023005|ref|YP_003755616.1| cytochrome C class I [Hyphomicrobium denitrificans ATCC 51888]
E131_B4121	300313904	>gi|300313904|ref|YP_003777996.1| cytochrome c2 protein [Herbaspirillum seropedicae SmR1]
E131_B4121	312113784	>gi|312113784|ref|YP_004011380.1| cytochrome C class I [Rhodomicrobium vannielii ATCC 17100]
E131_B4121	313201719	>gi|313201719|ref|YP_004040377.1| cytochrome c precursor protein [Methylovorus sp. MP688]
E131_B4121	326404492	>gi|326404492|ref|YP_004284574.1| cytochrome c [Acidiphilium multivorum AIU301]
E131_B4121	332716749	>gi|332716749|ref|YP_004444215.1| Cytochrome c2 [Agrobacterium sp. H13-3]
E131_B4121	334139979	>gi|334139979|ref|YP_004533179.1| cytochrome c [Novosphingobium sp. PP1Y]
E131_B4121	334344641	>gi|334344641|ref|YP_004553193.1| cytochrome c class I [Sphingobium chlorophenolicum L-1]
E131_B4121	337266751	>gi|337266751|ref|YP_004610806.1| cytochrome c class I [Mesorhizobium opportunistum WSM2075]
E131_B4121	346724613	>gi|346724613|ref|YP_004851282.1| cytochrome C2 [Xanthomonas axonopodis pv. citrumelo F1]
E131_B4121	378827000	>gi|378827000|ref|YP_005189732.1| cyc gene product [Sinorhizobium fredii HH103]
E131_B4121	383774408	>gi|383774408|ref|YP_005453475.1| cycA gene product [Bradyrhizobium sp. S23321]
E131_B4121	384213888	>gi|384213888|ref|YP_005605051.1| unnamed protein product [Bradyrhizobium japonicum USDA 6]
E131_B4121	384419747	>gi|384419747|ref|YP_005629107.1| unnamed protein product [Xanthomonas oryzae pv. oryzicola BLS256]
E131_B4121	71279419	>gi|71279419|ref|YP_270114.1| cytochrome c2 [Colwellia psychrerythraea 34H]
E131_B4121	71733334	>gi|71733334|ref|YP_274071.1| cycA gene product [Pseudomonas syringae pv. phaseolicola 1448A]
E131_B4121	71907216	>gi|71907216|ref|YP_284803.1| cytochrome c, class I [Dechloromonas aromatica RCB]
E131_B4121	75676766	>gi|75676766|ref|YP_319187.1| cytochrome c, class I [Nitrobacter winogradskyi Nb-255]
E131_B4121	78047276	>gi|78047276|ref|YP_363451.1| cytochrome C precursor [Xanthomonas campestris pv. vesicatoria str. 85-10]
E131_B4121	83310358	>gi|83310358|ref|YP_420622.1| cytochrome C2 [Magnetospirillum magneticum AMB-1]
E131_B4121	87199740	>gi|87199740|ref|YP_496997.1| cytochrome c, class I [Novosphingobium aromaticivorans DSM 12444]
E131_B4121	92118671	>gi|92118671|ref|YP_578400.1| cytochrome c, class I [Nitrobacter hamburgensis X14]
E131_B4121	167647038	>gi|167647038|ref|YP_001684701.1| cytochrome c class I [Caulobacter sp. K31]
E131_B4121	302384162	>gi|302384162|ref|YP_003819985.1| cytochrome C class I [Brevundimonas subvibrioides ATCC 15264]
E131_B4121	237653636	>gi|237653636|ref|YP_002889950.1| cytochrome C class I [Thauera sp. MZ1T]
E131_B4121	110678870	>gi|110678870|ref|YP_681877.1| cycA gene product [Roseobacter denitrificans OCh 114]
E131_B4121	13471158	>gi|13471158|ref|NP_102727.1| cytochrome C [Mesorhizobium loti MAFF303099]
E131_B4121	146342949	>gi|146342949|ref|YP_001207997.1| cytochrome C [Bradyrhizobium sp. ORS 278]
E131_B4121	148253192	>gi|148253192|ref|YP_001237777.1| cytochrome C [Bradyrhizobium sp. BTAi1]
E131_B4121	148558565	>gi|148558565|ref|YP_001257227.1| unnamed protein product [Brucella ovis ATCC 25840]
E131_B4121	153010271	>gi|153010271|ref|YP_001371485.1| unnamed protein product [Ochrobactrum anthropi ATCC 49188]
E131_B4121	159045709	>gi|159045709|ref|YP_001534503.1| cytochrome c2 [Dinoroseobacter shibae DFL 12]
E131_B4121	159186140	>gi|159186140|ref|NP_356276.2| cytochrome c2 [Agrobacterium tumefaciens str. C58]
E131_B4121	227823089	>gi|227823089|ref|YP_002827061.1| cytochrome c family protein [Sinorhizobium fredii NGR234]
E131_B4121	229592503	>gi|229592503|ref|YP_002874622.1| putative cytochrome C [Pseudomonas fluorescens SBW25]
E131_B4121	256014960	>gi|256014960|ref|YP_003104969.1| cytochrome c2 [Brucella microti CCM 4915]
E131_B4121	295690049	>gi|295690049|ref|YP_003593742.1| cytochrome C class I [Caulobacter segnis ATCC 21756]
E131_B4121	298291033	>gi|298291033|ref|YP_003692972.1| cytochrome C class I [Starkeya novella DSM 506]
E131_B4121	325292832	>gi|325292832|ref|YP_004278696.1| Cytochrome c2 [Agrobacterium sp. H13-3]
E131_B4121	328545096	>gi|328545096|ref|YP_004305205.1| peptide chain release factor 2 [Polymorphum gilvum SL003B-26A1]
E131_B4121	334319945	>gi|334319945|ref|YP_004556574.1| cytochrome c class I [Sinorhizobium meliloti AK83]
E131_B4121	33596982	>gi|33596982|ref|NP_884625.1| cytochrome c [Bordetella parapertussis 12822]
E131_B4121	339504639	>gi|339504639|ref|YP_004692059.1| cytochrome c [Roseobacter litoralis Och 149]
E131_B4121	340791933	>gi|340791933|ref|YP_004757397.1| cytochrome c2 [Brucella pinnipedialis B2/94]
E131_B4121	347526746	>gi|347526746|ref|YP_004833493.1| unnamed protein product [Sphingobium sp. SYK-6]
E131_B4121	374329810	>gi|374329810|ref|YP_005079994.1| diheme cytochrome c SoxD [Pseudovibrio sp. FO-BEG1]
E131_B4121	376270717	>gi|376270717|ref|YP_005113762.1| unnamed protein product [Brucella abortus A13334]
E131_B4121	376277116	>gi|376277116|ref|YP_005153177.1| unnamed protein product [Brucella canis HSK A52141]
E131_B4121	384204334	>gi|384204334|ref|YP_005590073.1| unnamed protein product [Bordetella pertussis CS]
E131_B4121	384212707	>gi|384212707|ref|YP_005601790.1| cycA gene product [Brucella melitensis M5-90]
E131_B4121	384215448	>gi|384215448|ref|YP_005606614.1| unnamed protein product [Bradyrhizobium japonicum USDA 6]
E131_B4121	384222719	>gi|384222719|ref|YP_005613884.1| cycA gene product [Brucella suis 1330]
E131_B4121	89902894	>gi|89902894|ref|YP_525365.1| class I cytochrome c [Rhodoferax ferrireducens T118]
E131_B4121	121608570	>gi|121608570|ref|YP_996377.1| class I cytochrome c [Verminephrobacter eiseniae EF01-2]
E131_B4121	161620254	>gi|161620254|ref|YP_001594140.1| cytochrome c2 [Brucella canis ATCC 23365]
E131_B4121	163844363	>gi|163844363|ref|YP_001622018.1| hypothetical protein BSUIS_B0177 [Brucella suis ATCC 23445]
E131_B4121	163854985	>gi|163854985|ref|YP_001629283.1| cytochrome c [Bordetella petrii DSM 12804]
E131_B4121	170741222	>gi|170741222|ref|YP_001769877.1| unnamed protein product [Methylobacterium sp. 4-46]
E131_B4121	170747602	>gi|170747602|ref|YP_001753862.1| cytochrome c class I [Methylobacterium radiotolerans JCM 2831]
E131_B4121	189022384	>gi|189022384|ref|YP_001932125.1| unnamed protein product [Brucella abortus S19]
E131_B4121	197104654	>gi|197104654|ref|YP_002130031.1| cytochrome c family protein [Phenylobacterium zucineum HLK1]
E131_B4121	209549856	>gi|209549856|ref|YP_002281773.1| unnamed protein product [Rhizobium leguminosarum bv. trifolii WSM2304]
E131_B4121	221234205	>gi|221234205|ref|YP_002516641.1| unnamed protein product [Caulobacter crescentus NA1000]
E131_B4121	221638988	>gi|221638988|ref|YP_002525250.1| cytochrome c, class I [Rhodobacter sphaeroides KD131]
E131_B4121	222086659	>gi|222086659|ref|YP_002545193.1| cytochrome-c protein [Agrobacterium radiobacter K84]
E131_B4121	254292489	>gi|254292489|ref|YP_003058512.1| cytochrome C class I [Hirschia baltica ATCC 49814]
E131_B4121	264677758	>gi|264677758|ref|YP_003277664.1| cytochrome C [Comamonas testosteroni CNB-2]
E131_B4121	294011580	>gi|294011580|ref|YP_003545040.1| cytochrome c [Sphingobium japonicum UT26S]
E131_B4121	319783973	>gi|319783973|ref|YP_004143449.1| cytochrome C class I [Mesorhizobium ciceri biovar biserrulae WSM1271]
E131_B4121	332286813	>gi|332286813|ref|YP_004418724.1| hypothetical protein PT7_3560 [Pusillimonas sp. T7-7]
E131_B4121	334317273	>gi|334317273|ref|YP_004549892.1| cytochrome c class I [Sinorhizobium meliloti AK83]
E131_B4121	77748604	>gi|77748604|ref|NP_642015.2| cycA gene product [Xanthomonas axonopodis pv. citri str. 306]
E131_B4121	83269108	>gi|83269108|ref|YP_418399.1| cytochrome c heme-binding domain-containing protein [Brucella melitensis biovar Abortus 2308]
E131_B4121	85375071	>gi|85375071|ref|YP_459133.1| cytochrome c family protein [Erythrobacter litoralis HTCC2594]
E131_B4121	86358225	>gi|86358225|ref|YP_470117.1| cytochrome-c protein [Rhizobium etli CFN 42]
E131_B4121	116252244	>gi|116252244|ref|YP_768082.1| cytochrome c [Rhizobium leguminosarum bv. viciae 3841]
E131_B4121	154248024	>gi|154248024|ref|YP_001418982.1| cytochrome c class I [Xanthobacter autotrophicus Py2]
E131_B4121	16125460	>gi|16125460|ref|NP_420024.1| cytochrome C family protein [Caulobacter crescentus CB15]
E131_B4121	254294477	>gi|254294477|ref|YP_003060500.1| cytochrome C class I [Hirschia baltica ATCC 49814]
E131_B4121	27377499	>gi|27377499|ref|NP_769028.1| cy2 gene product [Bradyrhizobium japonicum USDA 110]
E131_B4121	330826358	>gi|330826358|ref|YP_004389661.1| cytochrome c class I [Alicycliphilus denitrificans K601]
E131_B4121	337742139	>gi|337742139|ref|YP_004633867.1| cytochrome c2 [Oligotropha carboxidovorans OM5]
E131_B4121	148652300	>gi|148652300|ref|YP_001279393.1| class I cytochrome c [Psychrobacter sp. PRwf-1]
E131_B4121	239821023	>gi|239821023|ref|YP_002948208.1| cytochrome c class I [Variovorax paradoxus S110]
E131_B4121	344205573	>gi|344205573|ref|YP_004790714.1| cytochrome c class I [Stenotrophomonas maltophilia JV3]
E131_B4121	387895523	>gi|387895523|ref|YP_006325820.1| cytochrome c2 [Pseudomonas fluorescens A506]
E131_B4121	148557028	>gi|148557028|ref|YP_001264610.1| unnamed protein product [Sphingomonas wittichii RW1]
E131_B4121	158424900	>gi|158424900|ref|YP_001526192.1| unnamed protein product [Azorhizobium caulinodans ORS 571]
E131_B4121	194363935	>gi|194363935|ref|YP_002026545.1| cytochrome c class I [Stenotrophomonas maltophilia R551-3]
E131_B4121	294146520	>gi|294146520|ref|YP_003559186.1| cytochrome c2 [Sphingobium japonicum UT26S]
E131_B4121	87198839	>gi|87198839|ref|YP_496096.1| cytochrome c, class I [Novosphingobium aromaticivorans DSM 12444]
E131_B4121	197104588	>gi|197104588|ref|YP_002129965.1| cytochrome c family protein [Phenylobacterium zucineum HLK1]
E131_B4121	294010221	>gi|294010221|ref|YP_003543681.1| cytochrome c2 [Sphingobium japonicum UT26S]
E131_B4121	338737310	>gi|338737310|ref|YP_004674272.1| cytochrome c2 [Hyphomicrobium sp. MC1]
E131_B4121	62317121	>gi|62317121|ref|YP_222974.1| cycA gene product [Brucella abortus bv. 1 str. 9-941]
E131_B4121	71907751	>gi|71907751|ref|YP_285338.1| cytochrome c, class I [Dechloromonas aromatica RCB]
E131_B4121	126462003	>gi|126462003|ref|YP_001043117.1| cytochrome c, class I [Rhodobacter sphaeroides ATCC 17029]
E131_B4121	257095219	>gi|257095219|ref|YP_003168860.1| unnamed protein product [Candidatus Accumulibacter phosphatis clade IIA str. UW-1]
E131_B4121	384409807	>gi|384409807|ref|YP_005598427.1| cycA gene product [Brucella melitensis M28]
E131_B4121	384537098	>gi|384537098|ref|YP_005721183.1| cytochrome c class I [Sinorhizobium meliloti SM11]
E131_B4121	73537315	>gi|73537315|ref|YP_297682.1| cytochrome c, class I [Ralstonia eutropha JMP134]
E131_B4121	240137430	>gi|240137430|ref|YP_002961901.1| cycA gene product [Methylobacterium extorquens AM1]
E131_B4121	28869274	>gi|28869274|ref|NP_791893.1| cytochrome c2 [Pseudomonas syringae pv. tomato str. DC3000]
E131_B4121	122879236	>gi|122879236|ref|YP_201640.6| cytochrome C2 [Xanthomonas oryzae pv. oryzae KACC 10331]
E131_B4121	66045124	>gi|66045124|ref|YP_234965.1| cytochrome c, class I [Pseudomonas syringae pv. syringae B728a]
E131_B4121	23499936	>gi|23499936|ref|NP_699376.1| cycA gene product [Brucella suis 1330]
E131_B4121	384446338	>gi|384446338|ref|YP_005660556.1| unnamed protein product [Brucella melitensis NI]
E131_B4121	384530398	>gi|384530398|ref|YP_005714486.1| cytochrome c class I [Sinorhizobium meliloti BL225C]
E131_B4121	188575861	>gi|188575861|ref|YP_001912790.1| cytochrome C2 [Xanthomonas oryzae pv. oryzae PXO99A]
E131_B4121	77463131	>gi|77463131|ref|YP_352635.1| cycI gene product [Rhodobacter sphaeroides 2.4.1]
E131_B4121	254559609	>gi|254559609|ref|YP_003066704.1| cytochrome C2 [Methylobacterium extorquens DM4]
E131_B4121	77747836	>gi|77747836|ref|NP_637037.2| cytochrome C2 [Xanthomonas campestris pv. campestris str. ATCC 33913]
E131_B4121	190572276	>gi|190572276|ref|YP_001970121.1| putative cytochrome c [Stenotrophomonas maltophilia K279a]
E131_B4121	209884167	>gi|209884167|ref|YP_002288024.1| cytochrome c2 [Oligotropha carboxidovorans OM5]
E131_B4121	376278157	>gi|376278157|ref|YP_005108190.1| cycA gene product [Brucella suis VBI22]
E131_B4121	148556157	>gi|148556157|ref|YP_001263739.1| unnamed protein product [Sphingomonas wittichii RW1]
E131_B4121	338741737	>gi|338741737|ref|YP_004678699.1| cytochrome c class I [Hyphomicrobium sp. MC1]
E131_B4121	241205306	>gi|241205306|ref|YP_002976402.1| unnamed protein product [Rhizobium leguminosarum bv. trifolii WSM1325]
E131_B4121	70733824	>gi|70733824|ref|YP_257464.1| cytochrome c2 [Pseudomonas fluorescens Pf-5]
E131_B4121	225686029	>gi|225686029|ref|YP_002734001.1| cytochrome c2 [Brucella melitensis ATCC 23457]
E131_B4121	209886002	>gi|209886002|ref|YP_002289859.1| cytochrome c2 [Oligotropha carboxidovorans OM5]
E131_B4121	221640162	>gi|221640162|ref|YP_002526424.1| cytochrome c-type cyt cy [Rhodobacter sphaeroides KD131]
E131_B4121	84624509	>gi|84624509|ref|YP_451881.1| cytochrome C2 [Xanthomonas oryzae pv. oryzae MAFF 311018]
E131_B4121	17989413	>gi|17989413|ref|NP_542046.1| cytochrome c2 precursor [Brucella melitensis bv. 1 str. 16M]
E131_B4121	337740427	>gi|337740427|ref|YP_004632155.1| cytochrome c [Oligotropha carboxidovorans OM5]
E131_B4121	315500265	>gi|315500265|ref|YP_004089068.1| cytochrome c class i [Asticcacaulis excentricus CB 48]
E131_B4121	334140163	>gi|334140163|ref|YP_004533364.1| cytochrome c [Novosphingobium sp. PP1Y]
E162_B350_A355	AGS06020	gi|545711901|ref|XP_005708256.1| succinyl-CoA synthetase alpha subunit [Galdieria sulphuraria]
E162_B350_A355	AMC03507	54789|PACid:27398771
E162_B350_A355	AOL00514	30915|PACid:27413378
E162_B350_A355	APP14623	gi|168026667|ref|XP_001765853.1| predicted protein [Physcomitrella patens subsp. patens]
E162_B350_A355	APU01981	evm.model.contig_2189.4
E162_B350_A355	ELM03854	gi|157870848|ref|XP_001683974.1| succinyl-CoA synthetase alpha subunit [Leishmania major strain Friedlin]
E162_B350_A355	ENG00623	jgi|Naegr1|29455|e_gw1.1.336.1
E162_B350_A355	ETB00460	gi|72386785|ref|XP_843817.1| succinyl-CoA synthetase alpha subunit [Trypanosoma brucei TREU927]
E162_B350_A355	ETV56046	TVAG_047890 | organism=Trichomonas_vaginalis_G3 | product=succinate thiokinase a subunit | location=DS113552:6591-7520(-) | length=310
E162_B350_A355	HEH09918	jgi|Emihu1|417649|estExtDG_Genewise1.C_1230006
E162_B350_A355	HGT04538	jgi|Guith1|157241|fgenesh2_pm.13_#_1
E162_B350_A355	LOT22611	Contig13094.0.g105|CoA binding domain
E162_B350_A355	LPF00951	gi|258597229|ref|XP_001347772.2| succinyl-CoA synthetase alpha subunit, putative [Plasmodium falciparum 3D7]
E162_B350_A355	LSM29743	symbB.v1.2.026295.t1|scaffold2515.1|size77199|7
E162_B350_A355	LTA00602	gi|84997165|ref|XP_953304.1| Succinyl-CoA ligase [GDP-forming] alpha-chain, mitochondrial precursor [Theileria annulata]
E162_B350_A355	LTG07879	TGME49_290600 | organism=Toxoplasma_gondii_ME49 | product=succinyl-CoA-synthetase alpha SCSA (SCSA) | location=TGME49_chrIX:3760535-3764070(+) | length=333 | sequence_SO=chromosome | SO=protein_coding
E162_B350_A355	LTT02661	TTHERM_00068140
E162_B350_A355	MAC11861	gi|470512228|ref|XP_004352450.1| succinyl coenzyme A synthetase alpha subunit, partial [Acanthamoeba castellanii str. Neff]
E162_B350_A355	MDD11852	DDB0191520|DDB_G0289325 |Protein|gene: scsA on chromosome: 5 position 2650999 to 2652299
E162_B350_A355	OCE24678	gi|17550194|ref|NP_510450.1| Protein SUCL-1 [Caenorhabditis elegans]
E162_B350_A355	OCN05397	gi|58269516|ref|XP_571914.1| succinyl-coa ligase subunit alpha [Cryptococcus neoformans var. neoformans JEC21]
E162_B350_A355	OCO04160	CAOG_04042T0 | CAOG_04042 | Capsaspora owczarzaki ATCC 30864 succinate-CoA ligase (371 aa)
E162_B350_A355	ODM08540	gi|21356559|ref|NP_650809.1| CG6255 [Drosophila melanogaster]
E162_B350_A355	OHS08006	gi|109452591|ref|NP_003840.2| succinyl-CoA ligase [ADP/GDP-forming] subunit alpha, mitochondrial precursor [Homo sapiens]
E162_B350_A355	OMB02627	jgi|Monbr1|16401|e_gw1.7.181.1
E162_B350_A355	ONV26475	jgi|Nemve1|246109|estExt_fgenesh1_pg.C_1970018
E162_B350_A355	ORD10016	RO3G_10023T0 | RO3G_10023 | Rhizopus delemar 99-880 succinyl-CoA ligase [GDP-forming] subunit alpha (334 aa)
E162_B350_A355	OSC05183	gi|398365347|ref|NP_014785.3| succinate--CoA ligase (GDP-forming) subunit alpha [Saccharomyces cerevisiae S288c]
E162_B350_A355	OSM09913	Smp_052060.1..pep
E162_B350_A355	OTA09175	jgi|Triad1|61514|fgeneshTA2_pg.C_scaffold_24000105
E162_B350_A355	OAQ01596	gi|340370854|ref|XP_003383961.1| PREDICTED: succinyl-CoA ligase [GDP-forming] subunit alpha, mitochondrial-like [Amphimedon queenslandica]
E162_B350_A355	RBN20991	jgi|Bigna1|53292|estExt_Genewise1Plus.C_170143
E162_B350_A355	SAA08535	jgi|Auran1|28269
E162_B350_A355	OBD00819	BDET_00819 | BDEG_00815 | Batrachochytrium dendrobatidis succinyl-CoA ligase subunit alpha, mitochondrial precursor (325 aa)
E162_B350_A355	SBH04658	GSBLHT00005000001 assembled CDS
E162_B350_A355	SES09249	Esi0127_0017 Succinate--CoA ligase (GDP-forming), alpha subunit (323) r:48501-56534
E162_B350_A355	SNG13815	Naga_100031g28.1 gene=Naga_100031g28
E162_B350_A355	SPS10389	jgi|Physo3|557468|estExt_Genewise1Plus.C_3_t130101
E162_B350_A355	SPT10140	jgi|Phatr2|42015|fgenesh1_pm.C_chr_9000025
E162_B350_A355	SSP11750	SPRG_12474T0 | SPRG_12474 | Saprolegnia parasitica CBS 223.65 succinyl-CoA ligase subunit alpha (313 aa)
E162_B350_A355	STP00407	jgi|Thaps3|411|fgenesh1_pm.C_chr_4000052
E162_B350_A355	APP11745	gi|168020790|ref|XP_001762925.1| predicted protein [Physcomitrella patens subsp. patens]
E162_B350_A355	OCE08353	gi|17553126|ref|NP_497288.1| Protein SUCL-2 [Caenorhabditis elegans]
E162_B350_A355	ODM23028	gi|320545545|ref|NP_001189044.1| succinyl coenzyme A synthetase alpha subunit, isoform B [Drosophila melanogaster]
E162_B350_A355	ORD13074	RO3G_13082T0 | RO3G_13082 | Rhizopus delemar 99-880 succinyl-CoA ligase [GDP-forming] subunit alpha (334 aa)
E162_B350_A355	ETV21994	TVAG_318670 | organism=Trichomonas_vaginalis_G3 | product=succinate thiokinase a subunit | location=DS114433:10469-11398(-) | length=310
E162_B350_A355	AAT27477	AT5G08300.1 | Symbols: | Succinyl-CoA ligase, alpha subunit | chr5:2667579-2669672 FORWARD LENGTH=347
E162_B350_A355	ACC05661	gi|507113928|emb|CDF37522.1| succinyl-CoA synthetase alpha chain [Chondrus crispus]
E162_B350_A355	ACP29460	ConsensusfromContig7073-snap_masked-ConsensusfromContig7073-abinit-gene-0.5-mRNA-1:cds:530/3589-3616:0:-
E162_B350_A355	ACR13235	Cre03.g193850.t1.2|PACid:27576549
E162_B350_A355	ACS02687	54634|PACid:27388322
E162_B350_A355	ACV09317	jgi|ChlNC64A_1|141133|IGS.gm_31_00076
E162_B350_A355	AAT30240	AT5G23250.1 | Symbols: | Succinyl-CoA ligase, alpha subunit | chr5:7830460-7832491 FORWARD LENGTH=341
E162_B350_A355	ACM01071	gnl|CMER|CMH132C succinyl-CoA synthetase alpha chain
E162_B350_A355	SBH03186	GSBLHT00003412001 assembled CDS
E162_B350_A355	ETV57457	TVAG_165340 | organism=Trichomonas_vaginalis_G3 | product=succinate thiokinase a subunit | location=DS113249:116386-117315(+) | length=310
E162_B350_A355	SBH00114	GSBLHT00000122001 assembled CDS
E162_B350_A355	103487710	>gi|103487710|ref|YP_617271.1| succinyl-CoA synthetase subunit alpha [Sphingopyxis alaskensis RB2256]
E162_B350_A355	104782657	>gi|104782657|ref|YP_609155.1| succinyl-CoA synthetase subunit alpha [Pseudomonas entomophila L48]
E162_B350_A355	107023584	>gi|107023584|ref|YP_621911.1| succinyl-CoA synthetase subunit alpha [Burkholderia cenocepacia AU 1054]
E162_B350_A355	108762192	>gi|108762192|ref|YP_631735.1| succinyl-CoA synthetase subunit alpha [Myxococcus xanthus DK 1622]
E162_B350_A355	108801290	>gi|108801290|ref|YP_641487.1| succinyl-CoA synthetase subunit alpha [Mycobacterium sp. MCS]
E162_B350_A355	108804114	>gi|108804114|ref|YP_644051.1| succinyl-CoA synthetase subunit alpha [Rubrobacter xylanophilus DSM 9941]
E162_B350_A355	109898122	>gi|109898122|ref|YP_661377.1| succinyl-CoA synthetase subunit alpha [Pseudoalteromonas atlantica T6c]
E162_B350_A355	110635725	>gi|110635725|ref|YP_675933.1| succinyl-CoA synthetase subunit alpha [Chelativorans sp. BNC1]
E162_B350_A355	110638791	>gi|110638791|ref|YP_679000.1| succinyl-CoA synthetase subunit alpha [Cytophaga hutchinsonii ATCC 33406]
E162_B350_A355	110678917	>gi|110678917|ref|YP_681924.1| sucD gene product [Roseobacter denitrificans OCh 114]
E162_B350_A355	110834353	>gi|110834353|ref|YP_693212.1| sucD gene product [Alcanivorax borkumensis SK2]
E162_B350_A355	111022540	>gi|111022540|ref|YP_705512.1| succinyl-CoA synthetase subunit alpha [Rhodococcus jostii RHA1]
E162_B350_A355	111220618	>gi|111220618|ref|YP_711412.1| sucD gene product [Frankia alni ACN14a]
E162_B350_A355	113476346	>gi|113476346|ref|YP_722407.1| succinyl-CoA synthetase subunit alpha [Trichodesmium erythraeum IMS101]
E162_B350_A355	113866576	>gi|113866576|ref|YP_725065.1| succinyl-CoA synthetase subunit alpha [Ralstonia eutropha H16]
E162_B350_A355	113969978	>gi|113969978|ref|YP_733771.1| succinyl-CoA synthetase (ADP-forming) subunit alpha [Shewanella sp. MR-4]
E162_B350_A355	114047213	>gi|114047213|ref|YP_737763.1| succinyl-CoA synthetase (ADP-forming) subunit alpha [Shewanella sp. MR-7]
E162_B350_A355	114321695	>gi|114321695|ref|YP_743378.1| succinyl-CoA synthetase alpha subunit [Alkalilimnicola ehrlichii MLHE-1]
E162_B350_A355	114328733	>gi|114328733|ref|YP_745890.1| unnamed protein product [Granulibacter bethesdensis CGDNIH1]
E162_B350_A355	114330249	>gi|114330249|ref|YP_746471.1| succinyl-CoA synthetase subunit alpha [Nitrosomonas eutropha C91]
E162_B350_A355	114563511	>gi|114563511|ref|YP_751024.1| succinyl-CoA synthetase, alpha subunit [Shewanella frigidimarina NCIMB 400]
E162_B350_A355	114571357	>gi|114571357|ref|YP_758037.1| unnamed protein product [Maricaulis maris MCS10]
E162_B350_A355	114798328	>gi|114798328|ref|YP_759041.1| sucD gene product [Hyphomonas neptunium ATCC 15444]
E162_B350_A355	115352746	>gi|115352746|ref|YP_774585.1| succinyl-CoA synthetase subunit alpha [Burkholderia ambifaria AMMD]
E162_B350_A355	115522326	>gi|115522326|ref|YP_779237.1| succinyl-CoA synthetase subunit alpha [Rhodopseudomonas palustris BisA53]
E162_B350_A355	116327601	>gi|116327601|ref|YP_797321.1| succinyl-CoA synthetase, alpha subunit [Leptospira borgpetersenii serovar Hardjo-bovis L550]
E162_B350_A355	116335001	>gi|116335001|ref|YP_802496.1| succinyl-CoA synthetase alpha subunit [Candidatus Carsonella ruddii PV]
E162_B350_A355	116622479	>gi|116622479|ref|YP_824635.1| succinyl-CoA synthetase subunit alpha [Candidatus Solibacter usitatus Ellin6076]
E162_B350_A355	116669381	>gi|116669381|ref|YP_830314.1| succinyl-CoA synthetase subunit alpha [Arthrobacter sp. FB24]
E162_B350_A355	116749137	>gi|116749137|ref|YP_845824.1| succinyl-CoA synthetase subunit alpha [Syntrophobacter fumaroxidans MPOB]
E162_B350_A355	117618581	>gi|117618581|ref|YP_856461.1| unnamed protein product [Aeromonas hydrophila subsp. hydrophila ATCC 7966]
E162_B350_A355	117920160	>gi|117920160|ref|YP_869352.1| succinyl-CoA synthetase subunit alpha [Shewanella sp. ANA-3]
E162_B350_A355	117925045	>gi|117925045|ref|YP_865662.1| succinyl-CoA synthetase subunit alpha [Magnetococcus marinus MC-1]
E162_B350_A355	117927590	>gi|117927590|ref|YP_872141.1| succinyl-CoA synthetase subunit alpha [Acidothermus cellulolyticus 11B]
E162_B350_A355	118469852	>gi|118469852|ref|YP_889761.1| sucD gene product [Mycobacterium smegmatis str. MC2 155]
E162_B350_A355	118474078	>gi|118474078|ref|YP_892080.1| succinyl-CoA synthetase, alpha subunit [Campylobacter fetus subsp. fetus 82-40]
E162_B350_A355	118497192	>gi|118497192|ref|YP_898242.1| succinyl-CoA synthetase, alpha subunit [Francisella novicida U112]
E162_B350_A355	118580135	>gi|118580135|ref|YP_901385.1| succinyl-CoA synthetase subunit alpha [Pelobacter propionicus DSM 2379]
E162_B350_A355	118602195	>gi|118602195|ref|YP_903410.1| succinyl-CoA synthetase (ADP-forming) alpha subunit [Candidatus Ruthia magnifica str. Cm (Calyptogena magnifica)]
E162_B350_A355	118619788	>gi|118619788|ref|YP_908120.1| sucD gene product [Mycobacterium ulcerans Agy99]
E162_B350_A355	119025827	>gi|119025827|ref|YP_909672.1| succinyl-CoA synthetase subunit alpha [Bifidobacterium adolescentis ATCC 15703]
E162_B350_A355	119383310	>gi|119383310|ref|YP_914366.1| succinyl-CoA synthetase subunit alpha [Paracoccus denitrificans PD1222]
E162_B350_A355	119717811	>gi|119717811|ref|YP_924776.1| succinyl-CoA synthetase subunit alpha [Nocardioides sp. JS614]
E162_B350_A355	119774567	>gi|119774567|ref|YP_927307.1| succinyl-CoA synthetase alpha chain [Shewanella amazonensis SB2B]
E162_B350_A355	119870441	>gi|119870441|ref|YP_940393.1| succinyl-CoA synthetase subunit alpha [Mycobacterium sp. KMS]
E162_B350_A355	119899621	>gi|119899621|ref|YP_934834.1| sucD gene product [Azoarcus sp. BH72]
E162_B350_A355	119945909	>gi|119945909|ref|YP_943589.1| succinyl-CoA synthetase subunit alpha [Psychromonas ingrahamii 37]
E162_B350_A355	119962638	>gi|119962638|ref|YP_946833.1| succinyl-CoA synthetase subunit alpha [Arthrobacter aurescens TC1]
E162_B350_A355	120405819	>gi|120405819|ref|YP_955648.1| succinyl-CoA synthetase subunit alpha [Mycobacterium vanbaalenii PYR-1]
E162_B350_A355	120436119	>gi|120436119|ref|YP_861805.1| succinyl-CoA ligase subunit alpha [Gramella forsetii KT0803]
E162_B350_A355	120554085	>gi|120554085|ref|YP_958436.1| succinyl-CoA synthetase, alpha subunit [Marinobacter aquaeolei VT8]
E162_B350_A355	120598559	>gi|120598559|ref|YP_963133.1| succinyl-CoA synthetase subunit alpha [Shewanella sp. W3-18-1]
E162_B350_A355	120613314	>gi|120613314|ref|YP_972992.1| unnamed protein product [Acidovorax citrulli AAC00-1]
E162_B350_A355	121596330	>gi|121596330|ref|YP_988226.1| succinyl-CoA synthetase subunit alpha [Acidovorax sp. JS42]
E162_B350_A355	121602296	>gi|121602296|ref|YP_988363.1| succinyl-CoA synthetase subunit alpha [Bartonella bacilliformis KC583]
E162_B350_A355	121606839	>gi|121606839|ref|YP_984168.1| succinyl-CoA synthetase subunit alpha [Polaromonas naphthalenivorans CJ2]
E162_B350_A355	121609682	>gi|121609682|ref|YP_997489.1| succinyl-CoA synthetase subunit alpha [Verminephrobacter eiseniae EF01-2]
E162_B350_A355	121634761	>gi|121634761|ref|YP_975006.1| succinyl-CoA synthetase subunit alpha [Neisseria meningitidis FAM18]
E162_B350_A355	121999018	>gi|121999018|ref|YP_001003805.1| succinyl-CoA synthetase subunit alpha [Halorhodospira halophila SL1]
E162_B350_A355	124265264	>gi|124265264|ref|YP_001019268.1| succinyl-CoA synthetase subunit alpha [Methylibium petroleiphilum PM1]
E162_B350_A355	126437271	>gi|126437271|ref|YP_001072962.1| succinyl-CoA synthetase subunit alpha [Mycobacterium sp. JLS]
E162_B350_A355	127512587	>gi|127512587|ref|YP_001093784.1| succinyl-CoA synthetase subunit alpha [Shewanella loihica PV-4]
E162_B350_A355	134093622	>gi|134093622|ref|YP_001098697.1| sucD gene product [Herminiimonas arsenicoxydans]
E162_B350_A355	134103098	>gi|134103098|ref|YP_001108759.1| succinyl-CoA synthetase subunit alpha [Saccharopolyspora erythraea NRRL 2338]
E162_B350_A355	134296850	>gi|134296850|ref|YP_001120585.1| succinyl-CoA synthetase subunit alpha [Burkholderia vietnamiensis G4]
E162_B350_A355	13473638	>gi|13473638|ref|NP_105206.1| succinyl-CoA synthetase subunit alpha [Mesorhizobium loti MAFF303099]
E162_B350_A355	138894730	>gi|138894730|ref|YP_001125183.1| unnamed protein product [Geobacillus thermodenitrificans NG80-2]
E162_B350_A355	145220333	>gi|145220333|ref|YP_001131042.1| succinyl-CoA synthetase subunit alpha [Chlorobium phaeovibrioides DSM 265]
E162_B350_A355	145222456	>gi|145222456|ref|YP_001133134.1| succinyl-CoA synthetase subunit alpha [Mycobacterium gilvum PYR-GCK]
E162_B350_A355	145296560	>gi|145296560|ref|YP_001139381.1| succinyl-CoA synthetase subunit alpha [Corynebacterium glutamicum R]
E162_B350_A355	145299310	>gi|145299310|ref|YP_001142151.1| sucD gene product [Aeromonas salmonicida subsp. salmonicida A449]
E162_B350_A355	145590010	>gi|145590010|ref|YP_001156607.1| succinyl-CoA synthetase subunit alpha [Polynucleobacter necessarius subsp. asymbioticus QLW-P1DMWA-1]
E162_B350_A355	145596324	>gi|145596324|ref|YP_001160621.1| succinyl-CoA synthetase subunit alpha [Salinispora tropica CNB-440]
E162_B350_A355	145599846	>gi|145599846|ref|YP_001163922.1| succinyl-CoA synthetase subunit alpha [Yersinia pestis Pestoides F]
E162_B350_A355	146282242	>gi|146282242|ref|YP_001172395.1| succinyl-CoA synthetase subunit alpha [Pseudomonas stutzeri A1501]
E162_B350_A355	146300647	>gi|146300647|ref|YP_001195238.1| unnamed protein product [Flavobacterium johnsoniae UW101]
E162_B350_A355	146307522	>gi|146307522|ref|YP_001187987.1| unnamed protein product [Pseudomonas mendocina ymp]
E162_B350_A355	146310887	>gi|146310887|ref|YP_001175961.1| succinyl-CoA synthetase subunit alpha [Enterobacter sp. 638]
E162_B350_A355	146328935	>gi|146328935|ref|YP_001210179.1| sucD gene product [Dichelobacter nodosus VCS1703A]
E162_B350_A355	146337551	>gi|146337551|ref|YP_001202599.1| succinyl-CoA synthetase subunit alpha [Bradyrhizobium sp. ORS 278]
E162_B350_A355	147677694	>gi|147677694|ref|YP_001211909.1| succinyl-CoA synthetase, alpha subunit [Pelotomaculum thermopropionicum SI]
E162_B350_A355	148244313	>gi|148244313|ref|YP_001219007.1| succinyl-CoA synthetase alpha subunit [Candidatus Vesicomyosocius okutanii HA]
E162_B350_A355	148252002	>gi|148252002|ref|YP_001236587.1| succinyl-CoA synthetase subunit alpha [Bradyrhizobium sp. BTAi1]
E162_B350_A355	148260622	>gi|148260622|ref|YP_001234749.1| succinyl-CoA synthetase subunit alpha [Acidiphilium cryptum JF-5]
E162_B350_A355	148266358	>gi|148266358|ref|YP_001233064.1| succinyl-CoA synthetase subunit alpha [Geobacter uraniireducens Rf4]
E162_B350_A355	148554220	>gi|148554220|ref|YP_001261802.1| unnamed protein product [Sphingomonas wittichii RW1]
E162_B350_A355	148559537	>gi|148559537|ref|YP_001259749.1| succinyl-CoA synthetase subunit alpha [Brucella ovis ATCC 25840]
E162_B350_A355	148652082	>gi|148652082|ref|YP_001279175.1| succinyl-CoA synthetase subunit alpha [Psychrobacter sp. PRwf-1]
E162_B350_A355	148657356	>gi|148657356|ref|YP_001277561.1| succinyl-CoA synthetase subunit alpha [Roseiflexus sp. RS-1]
E162_B350_A355	150021736	>gi|150021736|ref|YP_001307090.1| CoA-binding domain-containing protein [Thermosipho melanesiensis BI429]
E162_B350_A355	150025053	>gi|150025053|ref|YP_001295879.1| sucD gene product [Flavobacterium psychrophilum JIP02/86]
E162_B350_A355	150388322	>gi|150388322|ref|YP_001318371.1| succinyl-CoA synthetase subunit alpha [Alkaliphilus metalliredigens QYMF]
E162_B350_A355	150398139	>gi|150398139|ref|YP_001328606.1| succinyl-CoA synthetase subunit alpha [Sinorhizobium medicae WSM419]
E162_B350_A355	152967941	>gi|152967941|ref|YP_001363725.1| succinyl-CoA synthetase subunit alpha [Kineococcus radiotolerans SRS30216]
E162_B350_A355	152976201	>gi|152976201|ref|YP_001375718.1| succinyl-CoA synthetase subunit alpha [Bacillus cytotoxicus NVH 391-98]
E162_B350_A355	152979224	>gi|152979224|ref|YP_001344853.1| succinyl-CoA synthetase subunit alpha [Actinobacillus succinogenes 130Z]
E162_B350_A355	152980019	>gi|152980019|ref|YP_001352081.1| succinyl-CoA synthetase subunit alpha [Janthinobacterium sp. Marseille]
E162_B350_A355	152988843	>gi|152988843|ref|YP_001349039.1| succinyl-CoA synthetase subunit alpha [Pseudomonas aeruginosa PA7]
E162_B350_A355	152990586	>gi|152990586|ref|YP_001356308.1| succinyl-CoA synthase, alpha subunit [Nitratiruptor sp. SB155-2]
E162_B350_A355	152992173	>gi|152992173|ref|YP_001357894.1| succinyl-CoA synthase subunit alpha [Sulfurovum sp. NBC37-1]
E162_B350_A355	152996808	>gi|152996808|ref|YP_001341643.1| succinyl-CoA synthetase subunit alpha [Marinomonas sp. MWYL1]
E162_B350_A355	153006561	>gi|153006561|ref|YP_001380886.1| unnamed protein product [Anaeromyxobacter sp. Fw109-5]
E162_B350_A355	153008267	>gi|153008267|ref|YP_001369482.1| unnamed protein product [Ochrobactrum anthropi ATCC 49188]
E162_B350_A355	154148281	>gi|154148281|ref|YP_001406694.1| succinate-CoA ligase subunit alpha [Campylobacter hominis ATCC BAA-381]
E162_B350_A355	154174472	>gi|154174472|ref|YP_001408276.1| succinate-CoA ligase subunit alpha [Campylobacter curvus 525.92]
E162_B350_A355	154244448	>gi|154244448|ref|YP_001415406.1| succinyl-CoA synthetase subunit alpha [Xanthobacter autotrophicus Py2]
E162_B350_A355	154250058	>gi|154250058|ref|YP_001410883.1| CoA-binding domain-containing protein [Fervidobacterium nodosum Rt17-B1]
E162_B350_A355	154251906	>gi|154251906|ref|YP_001412730.1| unnamed protein product [Parvibaculum lavamentivorans DS-1]
E162_B350_A355	154686026	>gi|154686026|ref|YP_001421187.1| succinyl-CoA synthetase subunit alpha [Bacillus amyloliquefaciens FZB42]
E162_B350_A355	15604297	>gi|15604297|ref|NP_220813.1| succinyl-CoA synthetase subunit alpha [Rickettsia prowazekii str. Madrid E]
E162_B350_A355	15606732	>gi|15606732|ref|NP_214112.1| succinyl-CoA ligase subunit alpha [Aquifex aeolicus VF5]
E162_B350_A355	15615032	>gi|15615032|ref|NP_243335.1| succinyl-CoA synthetase subunit alpha [Bacillus halodurans C-125]
E162_B350_A355	156743668	>gi|156743668|ref|YP_001433797.1| succinyl-CoA synthetase subunit alpha [Roseiflexus castenholzii DSM 13941]
E162_B350_A355	156973655	>gi|156973655|ref|YP_001444562.1| succinyl-CoA synthetase subunit alpha [Vibrio harveyi ATCC BAA-1116]
E162_B350_A355	157146663	>gi|157146663|ref|YP_001453982.1| succinyl-CoA synthetase subunit alpha [Citrobacter koseri ATCC BAA-895]
E162_B350_A355	157364315	>gi|157364315|ref|YP_001471082.1| unnamed protein product [Thermotoga lettingae TMO]
E162_B350_A355	157369513	>gi|157369513|ref|YP_001477502.1| succinyl-CoA synthetase subunit alpha [Serratia proteamaculans 568]
E162_B350_A355	157375946	>gi|157375946|ref|YP_001474546.1| unnamed protein product [Shewanella sediminis HAW-EB3]
E162_B350_A355	157692289	>gi|157692289|ref|YP_001486751.1| sucD gene product [Bacillus pumilus SAFR-032]
E162_B350_A355	157825717	>gi|157825717|ref|YP_001493437.1| succinyl-CoA synthetase subunit alpha [Rickettsia akari str. Hartford]
E162_B350_A355	157961615	>gi|157961615|ref|YP_001501649.1| succinyl-CoA synthetase subunit alpha [Shewanella pealeana ATCC 700345]
E162_B350_A355	15806267	>gi|15806267|ref|NP_294972.1| succinyl-CoA synthetase subunit alpha [Deinococcus radiodurans R1]
E162_B350_A355	158317721	>gi|158317721|ref|YP_001510229.1| succinyl-CoA synthetase subunit alpha [Frankia sp. EAN1pec]
E162_B350_A355	158319673	>gi|158319673|ref|YP_001512180.1| succinyl-CoA synthetase subunit alpha [Alkaliphilus oremlandii OhILAs]
E162_B350_A355	15834829	>gi|15834829|ref|NP_296588.1| succinyl-CoA synthetase subunit alpha [Chlamydia muridarum Nigg]
E162_B350_A355	15839137	>gi|15839137|ref|NP_299825.1| succinyl-CoA synthetase subunit alpha [Xylella fastidiosa 9a5c]
E162_B350_A355	158425638	>gi|158425638|ref|YP_001526930.1| unnamed protein product [Azorhizobium caulinodans ORS 571]
E162_B350_A355	158520090	>gi|158520090|ref|YP_001527960.1| succinyl-CoA synthetase subunit alpha [Desulfococcus oleovorans Hxd3]
E162_B350_A355	15889892	>gi|15889892|ref|NP_355573.1| succinyl-CoA synthetase subunit alpha [Agrobacterium tumefaciens str. C58]
E162_B350_A355	15892521	>gi|15892521|ref|NP_360235.1| succinyl-CoA synthetase subunit alpha [Rickettsia conorii str. Malish 7]
E162_B350_A355	159039721	>gi|159039721|ref|YP_001538974.1| unnamed protein product [Salinispora arenicola CNS-205]
E162_B350_A355	159045422	>gi|159045422|ref|YP_001534216.1| succinyl-CoA ligase [ADP-forming] subunit alpha [Dinoroseobacter shibae DFL 12]
E162_B350_A355	159901078	>gi|159901078|ref|YP_001547325.1| succinyl-CoA synthetase subunit alpha [Herpetosiphon aurantiacus DSM 785]
E162_B350_A355	160875737	>gi|160875737|ref|YP_001555053.1| unnamed protein product [Shewanella baltica OS195]
E162_B350_A355	160896317	>gi|160896317|ref|YP_001561899.1| succinyl-CoA synthetase subunit alpha [Delftia acidovorans SPH-1]
E162_B350_A355	161619843	>gi|161619843|ref|YP_001593730.1| succinyl-CoA synthetase subunit alpha [Brucella canis ATCC 23365]
E162_B350_A355	162148724	>gi|162148724|ref|YP_001603185.1| succinyl-CoA ligase [GDP-forming] alpha-chain [Gluconacetobacter diazotrophicus PAl 5]
E162_B350_A355	162457427	>gi|162457427|ref|YP_001619794.1| sucD gene product [Sorangium cellulosum 'So ce 56']
E162_B350_A355	16330972	>gi|16330972|ref|NP_441700.1| succinyl-CoA synthase subunit beta [Synechocystis sp. PCC 6803]
E162_B350_A355	163839117	>gi|163839117|ref|YP_001623522.1| succinyl-CoA synthetase subunit alpha [Renibacterium salmoninarum ATCC 33209]
E162_B350_A355	163846286	>gi|163846286|ref|YP_001634330.1| succinyl-CoA synthetase subunit alpha [Chloroflexus aurantiacus J-10-fl]
E162_B350_A355	163851072	>gi|163851072|ref|YP_001639115.1| succinyl-CoA synthetase subunit alpha [Methylobacterium extorquens PA1]
E162_B350_A355	163856373	>gi|163856373|ref|YP_001630671.1| sucD gene product [Bordetella petrii DSM 12804]
E162_B350_A355	163869363	>gi|163869363|ref|YP_001610619.1| sucD gene product [Bartonella tribocorum CIP 105476]
E162_B350_A355	163941573	>gi|163941573|ref|YP_001646457.1| succinyl-CoA synthetase subunit alpha [Bacillus weihenstephanensis KBAB4]
E162_B350_A355	166155041	>gi|166155041|ref|YP_001653296.1| sucD gene product [Chlamydia trachomatis L2b/UCH-1/proctitis]
E162_B350_A355	167624408	>gi|167624408|ref|YP_001674702.1| succinyl-CoA synthetase subunit alpha [Shewanella halifaxensis HAW-EB4]
E162_B350_A355	167626464	>gi|167626464|ref|YP_001676964.1| succinyl-CoA synthetase subunit alpha [Francisella philomiragia subsp. philomiragia ATCC 25017]
E162_B350_A355	167628506	>gi|167628506|ref|YP_001679005.1| sucD gene product [Heliobacterium modesticaldum Ice1]
E162_B350_A355	167644202	>gi|167644202|ref|YP_001681865.1| succinyl-CoA synthetase subunit alpha [Caulobacter sp. K31]
E162_B350_A355	169628152	>gi|169628152|ref|YP_001701801.1| succinyl-CoA synthetase subunit alpha [Mycobacterium abscessus ATCC 19977]
E162_B350_A355	169794950	>gi|169794950|ref|YP_001712743.1| succinyl-CoA synthetase subunit alpha [Acinetobacter baumannii AYE]
E162_B350_A355	169827110	>gi|169827110|ref|YP_001697268.1| succinyl-CoA synthetase subunit alpha [Lysinibacillus sphaericus C3-41]
E162_B350_A355	170025187	>gi|170025187|ref|YP_001721692.1| succinyl-CoA synthetase subunit alpha [Yersinia pseudotuberculosis YPIII]
E162_B350_A355	170717676	>gi|170717676|ref|YP_001784751.1| succinyl-CoA synthetase subunit alpha [Haemophilus somnus 2336]
E162_B350_A355	170726193	>gi|170726193|ref|YP_001760219.1| unnamed protein product [Shewanella woodyi ATCC 51908]
E162_B350_A355	170740404	>gi|170740404|ref|YP_001769059.1| unnamed protein product [Methylobacterium sp. 4-46]
E162_B350_A355	170747354	>gi|170747354|ref|YP_001753614.1| succinyl-CoA synthetase subunit alpha [Methylobacterium radiotolerans JCM 2831]
E162_B350_A355	170782915	>gi|170782915|ref|YP_001711249.1| succinyl-CoA synthetase subunit alpha [Clavibacter michiganensis subsp. sepedonicus]
E162_B350_A355	171059381	>gi|171059381|ref|YP_001791730.1| succinyl-CoA synthetase subunit alpha [Leptothrix cholodnii SP-6]
E162_B350_A355	172037273	>gi|172037273|ref|YP_001803774.1| putative succinyl-CoA synthetase subunit alpha [Cyanothece sp. ATCC 51142]
E162_B350_A355	172057899	>gi|172057899|ref|YP_001814359.1| succinyl-CoA synthetase subunit alpha [Exiguobacterium sibiricum 255-15]
E162_B350_A355	17231405	>gi|17231405|ref|NP_487953.1| succinyl-CoA synthetase alpha chain [Nostoc sp. PCC 7120]
E162_B350_A355	182416041	>gi|182416041|ref|YP_001821107.1| succinyl-CoA synthetase subunit alpha [Opitutus terrae PB90-1]
E162_B350_A355	182436515	>gi|182436515|ref|YP_001824234.1| succinyl-CoA synthetase subunit alpha [Streptomyces griseus subsp. griseus NBRC 13350]
E162_B350_A355	182680504	>gi|182680504|ref|YP_001834650.1| succinyl-CoA synthetase subunit alpha [Beijerinckia indica subsp. indica ATCC 9039]
E162_B350_A355	183984519	>gi|183984519|ref|YP_001852810.1| succinyl-CoA synthetase subunit alpha [Mycobacterium marinum M]
E162_B350_A355	184201463	>gi|184201463|ref|YP_001855670.1| succinyl-CoA synthetase subunit alpha [Kocuria rhizophila DC2201]
E162_B350_A355	186473505	>gi|186473505|ref|YP_001860847.1| unnamed protein product [Burkholderia phymatum STM815]
E162_B350_A355	186685263	>gi|186685263|ref|YP_001868459.1| CoA-binding domain-containing protein [Nostoc punctiforme PCC 73102]
E162_B350_A355	187478793	>gi|187478793|ref|YP_786817.1| sucD gene product [Bordetella avium 197N]
E162_B350_A355	187736199	>gi|187736199|ref|YP_001878311.1| succinyl-CoA synthetase, alpha subunit [Akkermansia muciniphila ATCC BAA-835]
E162_B350_A355	187925264	>gi|187925264|ref|YP_001896906.1| unnamed protein product [Burkholderia phytofirmans PsJN]
E162_B350_A355	187927575	>gi|187927575|ref|YP_001898062.1| succinyl-CoA synthetase subunit alpha [Ralstonia pickettii 12J]
E162_B350_A355	188534428	>gi|188534428|ref|YP_001908225.1| succinyl-CoA synthetase subunit alpha [Erwinia tasmaniensis Et1/99]
E162_B350_A355	188575736	>gi|188575736|ref|YP_001912665.1| succinyl-CoA synthetase subunit alpha [Xanthomonas oryzae pv. oryzae PXO99A]
E162_B350_A355	188580839	>gi|188580839|ref|YP_001924284.1| succinyl-CoA synthetase subunit alpha [Methylobacterium populi BJ001]
E162_B350_A355	188587003	>gi|188587003|ref|YP_001918548.1| succinyl-CoA synthetase subunit alpha [Natranaerobius thermophilus JW/NM-WN-LF]
E162_B350_A355	188591291	>gi|188591291|ref|YP_001795891.1| succinyl-CoA synthetase subunit alpha [Cupriavidus taiwanensis LMG 19424]
E162_B350_A355	188990493	>gi|188990493|ref|YP_001902503.1| succinyl-CoA synthetase subunit alpha [Xanthomonas campestris pv. campestris str. B100]
E162_B350_A355	188996559	>gi|188996559|ref|YP_001930810.1| succinyl-CoA synthetase subunit alpha [Sulfurihydrogenibium sp. YO3AOP1]
E162_B350_A355	189024994	>gi|189024994|ref|YP_001935762.1| succinyl-CoA synthetase subunit alpha [Brucella abortus S19]
E162_B350_A355	189184255	>gi|189184255|ref|YP_001938040.1| succinyl-CoA synthetase alpha chain [Orientia tsutsugamushi str. Ikeda]
E162_B350_A355	189219058	>gi|189219058|ref|YP_001939699.1| Succinyl-CoA synthetase, alpha subunit [Methylacidiphilum infernorum V4]
E162_B350_A355	189345876	>gi|189345876|ref|YP_001942405.1| succinyl-CoA synthetase subunit alpha [Chlorobium limicola DSM 245]
E162_B350_A355	189351404	>gi|189351404|ref|YP_001947032.1| succinyl-CoA synthetase subunit alpha [Burkholderia multivorans ATCC 17616]
E162_B350_A355	189425774	>gi|189425774|ref|YP_001952951.1| succinyl-CoA synthetase subunit alpha [Geobacter lovleyi SZ]
E162_B350_A355	189499412	>gi|189499412|ref|YP_001958882.1| succinyl-CoA synthetase subunit alpha [Chlorobium phaeobacteroides BS1]
E162_B350_A355	189911527	>gi|189911527|ref|YP_001963082.1| succinyl-CoA synthetase subunit alpha [Leptospira biflexa serovar Patoc strain 'Patoc 1 (Ames)']
E162_B350_A355	190149797	>gi|190149797|ref|YP_001968322.1| succinyl-CoA ligase [ADP-forming] subunit alpha [Actinobacillus pleuropneumoniae serovar 7 str. AP76]
E162_B350_A355	190893736	>gi|190893736|ref|YP_001980278.1| succinyl-CoA synthetase subunit alpha [Rhizobium etli CIAT 652]
E162_B350_A355	192360780	>gi|192360780|ref|YP_001981995.1| unnamed protein product [Cellvibrio japonicus Ueda107]
E162_B350_A355	193213404	>gi|193213404|ref|YP_001999357.1| succinyl-CoA synthetase subunit alpha [Chlorobaculum parvum NCIB 8327]
E162_B350_A355	193216377	>gi|193216377|ref|YP_001997576.1| succinyl-CoA synthetase subunit alpha [Chloroherpeton thalassium ATCC 35110]
E162_B350_A355	194333247	>gi|194333247|ref|YP_002015107.1| succinyl-CoA synthetase subunit alpha [Prosthecochloris aestuarii DSM 271]
E162_B350_A355	194335584	>gi|194335584|ref|YP_002017378.1| succinyl-CoA synthetase subunit alpha [Pelodictyon phaeoclathratiforme BU-1]
E162_B350_A355	194366935	>gi|194366935|ref|YP_002029545.1| succinyl-CoA synthetase subunit alpha [Stenotrophomonas maltophilia R551-3]
E162_B350_A355	195953299	>gi|195953299|ref|YP_002121589.1| succinyl-CoA synthetase subunit alpha [Hydrogenobaculum sp. Y04AAS1]
E162_B350_A355	197103625	>gi|197103625|ref|YP_002129002.1| succinyl-CoA synthetase subunit alpha [Phenylobacterium zucineum HLK1]
E162_B350_A355	197117852	>gi|197117852|ref|YP_002138279.1| succinyl-CoA synthetase subunit alpha [Geobacter bemidjiensis Bem]
E162_B350_A355	197122637	>gi|197122637|ref|YP_002134588.1| succinyl-CoA synthetase subunit alpha [Anaeromyxobacter sp. K]
E162_B350_A355	197284469	>gi|197284469|ref|YP_002150341.1| succinyl-CoA synthetase subunit alpha [Proteus mirabilis HI4320]
E162_B350_A355	198282729	>gi|198282729|ref|YP_002219050.1| succinyl-CoA synthetase subunit alpha [Acidithiobacillus ferrooxidans ATCC 53993]
E162_B350_A355	206579009	>gi|206579009|ref|YP_002239647.1| sucD gene product [Klebsiella pneumoniae 342]
E162_B350_A355	209694428	>gi|209694428|ref|YP_002262356.1| succinyl-CoA synthetase subunit alpha [Aliivibrio salmonicida LFI1238]
E162_B350_A355	209965473	>gi|209965473|ref|YP_002298388.1| sucD gene product [Rhodospirillum centenum SW]
E162_B350_A355	212218993	>gi|212218993|ref|YP_002305780.1| succinyl-CoA synthetase alpha chain [Coxiella burnetii CbuK_Q154]
E162_B350_A355	21223187	>gi|21223187|ref|NP_628966.1| succinyl-CoA synthetase subunit alpha [Streptomyces coelicolor A3(2)]
E162_B350_A355	212635733	>gi|212635733|ref|YP_002312258.1| succinyl-CoA ligase subunit alpha [Shewanella piezotolerans WP3]
E162_B350_A355	212639578	>gi|212639578|ref|YP_002316098.1| succinyl-CoA synthetase subunit alpha [Anoxybacillus flavithermus WK1]
E162_B350_A355	21282858	>gi|21282858|ref|NP_645946.1| succinyl-CoA synthetase subunit alpha [Staphylococcus aureus subsp. aureus MW2]
E162_B350_A355	21673108	>gi|21673108|ref|NP_661173.1| succinyl-CoA synthetase, alpha subunit [Chlorobium tepidum TLS]
E162_B350_A355	217969349	>gi|217969349|ref|YP_002354583.1| succinyl-CoA synthetase subunit alpha [Thauera sp. MZ1T]
E162_B350_A355	217978643	>gi|217978643|ref|YP_002362790.1| succinyl-CoA synthetase subunit alpha [Methylocella silvestris BL2]
E162_B350_A355	218529902	>gi|218529902|ref|YP_002420718.1| succinyl-CoA synthetase subunit alpha [Methylobacterium chloromethanicum CM4]
E162_B350_A355	218549707	>gi|218549707|ref|YP_002383498.1| succinyl-CoA synthetase subunit alpha [Escherichia fergusonii ATCC 35469]
E162_B350_A355	218710208	>gi|218710208|ref|YP_002417829.1| succinyl-CoA synthetase subunit alpha [Vibrio splendidus LGP32]
E162_B350_A355	218781621	>gi|218781621|ref|YP_002432939.1| unnamed protein product [Desulfatibacillum alkenivorans AK-01]
[truncated: 41,969 more rows]
